# Supplementary material for: Comparisons of Allergenic and Metazoan Parasite Proteins: Allergy the Price of Immunity
Source: PLoS Comput Biol. 2015 Oct 29;11(10):e1004546. doi: 10.1371/journal.pcbi.1004546 (PMC4626114; doi:10.1371/journal.pcbi.1004546)
Supplement: S2 Table — (XLSX) [file pcbi.1004546.s002.xlsx]

## Sheet: Sheet1
Supplementary Information SI 2 : List of homologs of allergenic protein in parasites that share TM score of >=0.5 with the allergenic proteins (For Cupin, Expansin and bet v1 on separate sheets).
For Cupin
	Parasite protein	Allergen	TM score
	A8PRG7	O82580	0.502
	A8PRG7	Q9SEW4	0.506
	A8PRG7	O23878	0.509
	A8NVE6	O23878	0.511
	A8PRG7	Q9XFM4	0.513
	A8PRG7	Q8W1C2	0.522
	A8PRG7	Q84MJ4	0.524
	A8PRG7	P04405	0.526
	A8PRG7	P04776	0.527
	A8PRG7	P43238	0.53
	A8PRG7	Q8LKN1	0.531
	A8PRG7	Q8GZP6	0.541
	A8NVE6	P04776	0.579
	A8NVE6	O82580	0.589
	A8NVE6	Q8LKN1	0.617
	A8NVE6	P04405	0.63
	A8NVE6	Q9XFM4	0.643
	A8NVE6	Q8GZP6	0.644
	A8NVE6	Q84UI1	0.645
	A8NVE6	Q84MJ4	0.646
	A8NVE6	Q8W1C2	0.647
	A8NVE6	Q8LGR7	0.651
	A8NVE6	P43238	0.69
	A8NVE6	Q9SEW4	0.695
	A8NVE6	Q7Y1C1	0.701

## Sheet: Sheet2
For Bet v1
Parasite protein	Allergen	TM score
A8PG94	P15494	0.547
C4QT89	P15494	0.551
A8Q7R1	P15494	0.584
Q5DCR9	P15494	0.595
E5S942	P15494	0.629
F1KTC4	P15494	0.637
A8QE91	P15494	0.713
G4V7D7	P15494	0.723

## Sheet: Sheet3
For Expansin
		Parasite protein	Allergen	TM score
		A8Q0N7	Q947S4	0.5
		A8QGM5	P43216	0.5
		A8QFI4	Q9FVM0	0.502
		G4V6K2	P14946	0.503
		G4VRS4	P43213	0.503
		G4VRS4	Q40967	0.503
		A8QGM5	P14946	0.504
		A8Q7G0	P14947	0.505
		G4VRS4	Q9FVM0	0.505
		G4VRS4	Q947S4	0.506
		E5T7N2	O04701	0.507
		A8NU08	Q40967	0.508
		A8Q0N7	O04701	0.508
		A8NU08	P14947	0.509
		A8Q0N7	Q947S5	0.51
		E5T7N2	Q947S5	0.51
		G4VRS4	O04701	0.51
		Q5DHP4	P14947	0.511
		E5T7N2	P43213	0.512
		E5T7N2	Q947S4	0.512
		G4VRS4	Q947S5	0.514
		A8NVE8	P14947	0.516
		A8PZX3	P14947	0.517
		Q5DA33	Q9FVM0	0.517
		A8NU08	Q947S5	0.519
		G4V6J3	P14947	0.519
		A8NU08	O04701	0.523
		A8NU08	Q9FVM0	0.524
		Q5DA33	Q947S4	0.527
		Q5DA33	O04701	0.529
		A8QFI4	P43213	0.535
		A8QFI4	Q947S4	0.535
		A8QFI4	O04701	0.538
		A8P222	P14947	0.539
		A8QFI4	P14947	0.539
		A8QFI4	Q40967	0.54
		A8QFI4	Q947S5	0.54
		Q5DA33	Q947S5	0.54
