# Supplementary material for: Comparisons of Allergenic and Metazoan Parasite Proteins: Allergy the Price of Immunity
Source: PLoS Comput Biol. 2015 Oct 29;11(10):e1004546. doi: 10.1371/journal.pcbi.1004546 (PMC4626114; doi:10.1371/journal.pcbi.1004546)
Supplement: S3 Table — (XLS) [file pcbi.1004546.s003.xls]

## Sheet: Sheet1
SI 3: List of putative IgE binding regions in proteins (belonging to EF hand and tropomyosin domain families) mentioned in the Allergome database.
Experimentally known IgE binding peptide fragments (Query) from IEDB were searched into database of proteins listed in the Allergome database (Subject) using FASTA program.
EF hand
		B cell ID (Query)	Uniprot accession (Query)	Residue start (Query)	Residue end (Query)	Uniprot accesion (Subject)	E-value	% sequence identity	% positives	Residue start (Subject)	Residue end (Subject)
		1473316	O44372	56	70	B5QST3	0.1	76	84	54	66
		1473316	O44372	56	70	C3KII2	0.1	64	71	91	104
		1473316	O44372	56	70	Q804V9	0.03	64	78	91	104
		1969273	B7SNI3	34	48	A0ERA8	0.0001	86	86	51	65
		1969276	B7SNI3	43	57	A0ERA8	0.03	71	78	60	73
		1969277	B7SNI3	46	60	A0ERA8	0.0007	73	80	63	77
		1969278	B7SNI3	49	63	A0ERA8	0.01	60	80	66	80
		1969279	B7SNI3	52	66	A0ERA8	0.003	66	86	69	83

## Sheet: Sheet2
Tropomyosin
B cell ID (Query)	Uniprot accession (Query)	Residue start (Query)	Residue end (Query)	Uniprot accesion (Subject)	E-value	% sequence identity	% positives	Residue start (Subject)	Residue end (Subject)
1411662	E7CGC1	50	66	A1KYZ1	0.02	64	88	50	66
1411662	E7CGC1	50	66	A5D6H8	0.02	68	93	47	62
1411662	E7CGC1	50	66	A5D6I0	0.02	64	88	50	66
1411662	E7CGC1	50	66	A5D6I1	0.002	86	100	50	64
1411662	E7CGC1	50	66	A5D6I2	0.04	73	86	50	64
1411662	E7CGC1	50	66	A5D6I4	0.03	73	86	50	64
1411662	E7CGC1	50	66	A5D6I5	0.006	80	93	50	64
1411662	E7CGC1	50	66	A5YWA8	0.0001	94	94	50	66
1411662	E7CGC1	50	66	A5Z1D9	0.005	70	94	50	66
1411662	E7CGC1	50	66	A7XZI4	0.006	70	94	50	66
1411662	E7CGC1	50	66	A7XZI8	0.03	73	93	50	64
1411662	E7CGC1	50	66	A7XZL2	0.01	64	94	50	66
1411662	E7CGC1	50	66	A8NF40	0.1	66	73	35	49
1411662	E7CGC1	50	66	B0KZJ4	0.006	70	94	50	66
1411662	E7CGC1	50	66	B0X3L6	0.07	62	87	50	65
1411662	E7CGC1	50	66	B2DBG0	0.06	58	82	50	66
1411662	E7CGC1	50	66	B5TTU5	0.07	58	88	50	66
1411662	E7CGC1	50	66	B6E457	0.03	73	93	50	64
1411662	E7CGC1	50	66	C1BVK0	0.0007	87	87	50	65
1411662	E7CGC1	50	66	C1BVW6	0.0007	87	87	50	65
1411662	E7CGC1	50	66	C1BZW3	0.0007	87	87	50	65
1411662	E7CGC1	50	66	C1C168	0.001	81	87	50	65
1411662	E7CGC1	50	66	C5J049	0.07	62	81	51	66
1411662	E7CGC1	50	66	D3PFK2	0.0007	87	87	50	65
1411662	E7CGC1	50	66	E3X6X6	0.03	64	88	50	66
1411662	E7CGC1	50	66	E7D132	0.003	80	93	50	64
1411662	E7CGC1	50	66	O18416	0.03	73	93	50	64
1411662	E7CGC1	50	66	O97162	0.03	73	93	50	64
1411662	E7CGC1	50	66	P31816	0.06	73	86	50	64
1411662	E7CGC1	50	66	Q17H71	0.05	62	87	50	65
1411662	E7CGC1	50	66	Q17H75	0.07	62	87	50	65
1411662	E7CGC1	50	66	Q17H76	0.07	62	87	50	65
1411662	E7CGC1	50	66	Q1HPQ0	0.07	58	88	50	66
1411662	E7CGC1	50	66	Q23939	0.03	73	93	50	64
1411662	E7CGC1	50	66	Q2WBI0	0.03	73	93	50	64
1411662	E7CGC1	50	66	Q304Y3	0.03	73	93	50	64
1411662	E7CGC1	50	66	Q3BJY7	0.03	73	93	50	64
1411662	E7CGC1	50	66	Q6IUP9	0.02	64	94	50	66
1411662	E7CGC1	50	66	Q8IT89	0.03	73	93	50	64
1411662	E7CGC1	50	66	Q8T6L5	0.04	58	82	50	66
1411662	E7CGC1	50	66	Q9NFZ4	0.006	70	94	50	66
1411662	E7CGC1	50	66	Q9NG56	0.04	58	82	50	66
1411662	E7CGC1	50	66	Q9UB83	0.04	58	82	50	66
1504104	Q3Y8M6	91	101	A1KYZ1	0.02	90	100	91	101
1504104	Q3Y8M6	91	101	A2V716	0.03	90	100	91	101
1504104	Q3Y8M6	91	101	A3EXN0	0.006	100	100	91	101
1504104	Q3Y8M6	91	101	A5D6H8	0.01	90	100	88	98
1504104	Q3Y8M6	91	101	A5D6I0	0.08	81	100	91	101
1504104	Q3Y8M6	91	101	A5D6I1	0.007	100	100	91	101
1504104	Q3Y8M6	91	101	A5D6I2	0.008	100	100	91	101
1504104	Q3Y8M6	91	101	A5D6I4	0.007	100	100	91	101
1504104	Q3Y8M6	91	101	A5YWA8	0.007	100	100	91	101
1504104	Q3Y8M6	91	101	A5Z1D9	0.007	100	100	91	101
1504104	Q3Y8M6	91	101	A7XZI4	0.02	90	100	91	101
1504104	Q3Y8M6	91	101	A7XZI8	0.02	90	100	91	101
1504104	Q3Y8M6	91	101	A7XZL2	0.01	90	100	91	101
1504104	Q3Y8M6	91	101	B0KZJ4	0.02	90	100	91	101
1504104	Q3Y8M6	91	101	B0X3L6	0.007	100	100	91	101
1504104	Q3Y8M6	91	101	B2DBG0	0.007	100	100	91	101
1504104	Q3Y8M6	91	101	B3MX81	0.03	100	100	688	698
1504104	Q3Y8M6	91	101	B3P0T9	0.03	100	100	554	564
1504104	Q3Y8M6	91	101	B4HDY6	0.02	100	100	517	527
1504104	Q3Y8M6	91	101	B4JGD4	0.03	100	100	603	613
1504104	Q3Y8M6	91	101	B4K5U5	0.03	100	100	545	555
1504104	Q3Y8M6	91	101	B4LZY4	0.03	100	100	617	627
1504104	Q3Y8M6	91	101	B4NIS7	0.03	100	100	605	615
1504104	Q3Y8M6	91	101	B4PS58	0.02	100	100	488	498
1504104	Q3Y8M6	91	101	B4QYK2	0.02	100	100	517	527
1504104	Q3Y8M6	91	101	B5TTU5	0.007	100	100	91	101
1504104	Q3Y8M6	91	101	B6E457	0.02	90	100	91	101
1504104	Q3Y8M6	91	101	B7PSX9	0.008	100	100	11	21
1504104	Q3Y8M6	91	101	B7ZGK6	0.007	100	100	91	101
1504104	Q3Y8M6	91	101	B7ZGK7	0.007	100	100	91	101
1504104	Q3Y8M6	91	101	C1BVK0	0.007	100	100	91	101
1504104	Q3Y8M6	91	101	C1BVW6	0.007	100	100	91	101
1504104	Q3Y8M6	91	101	C1BZW3	0.007	100	100	91	101
1504104	Q3Y8M6	91	101	C1C168	0.007	100	100	91	101
1504104	Q3Y8M6	91	101	C1C3D3	0.006	100	100	59	69
1504104	Q3Y8M6	91	101	C4WTU7	0.007	100	100	91	101
1504104	Q3Y8M6	91	101	C4WTU8	0.004	100	100	91	101
1504104	Q3Y8M6	91	101	C5J049	0.007	100	100	91	101
1504104	Q3Y8M6	91	101	D3PFK2	0.007	100	100	91	101
1504104	Q3Y8M6	91	101	D3TP61	0.007	100	100	91	101
1504104	Q3Y8M6	91	101	D3TP64	0.006	100	100	59	69
1504104	Q3Y8M6	91	101	E0VRN2	0.007	100	100	91	101
1504104	Q3Y8M6	91	101	E2A2X0	0.007	100	100	58	68
1504104	Q3Y8M6	91	101	E2BHP8	0.007	100	100	21	31
1504104	Q3Y8M6	91	101	E2C127	0.1	72	100	91	101
1504104	Q3Y8M6	91	101	E3X6X5	0.004	100	100	60	70
1504104	Q3Y8M6	91	101	E5SUW5	0.02	90	90	11	21
1504104	Q3Y8M6	91	101	E5SUX7	0.06	90	90	64	74
1504104	Q3Y8M6	91	101	E5SUX9	0.03	90	100	91	101
1504104	Q3Y8M6	91	101	E5T1I1	0.02	90	100	11	21
1504104	Q3Y8M6	91	101	E7D132	0.009	90	100	91	101
1504104	Q3Y8M6	91	101	F0V424	0.03	90	100	88	98
1504104	Q3Y8M6	91	101	F1CIW8	0.02	90	100	38	48
1504104	Q3Y8M6	91	101	O18416	0.02	90	100	91	101
1504104	Q3Y8M6	91	101	O97162	0.007	100	100	91	101
1504104	Q3Y8M6	91	101	P06754	0.009	100	100	145	155
1504104	Q3Y8M6	91	101	P31816	0.007	100	100	91	101
1504104	Q3Y8M6	91	101	P49455	0.02	100	100	91	101
1504104	Q3Y8M6	91	101	Q058U3	0.01	100	100	91	101
1504104	Q3Y8M6	91	101	Q17H71	0.004	100	100	91	101
1504104	Q3Y8M6	91	101	Q17H72	0.006	100	100	60	70
1504104	Q3Y8M6	91	101	Q17H73	0.006	100	100	60	70
1504104	Q3Y8M6	91	101	Q17H74	0.006	100	100	60	70
1504104	Q3Y8M6	91	101	Q17H75	0.007	100	100	91	101
1504104	Q3Y8M6	91	101	Q17H76	0.007	100	100	91	101
1504104	Q3Y8M6	91	101	Q17H77	0.006	100	100	60	70
1504104	Q3Y8M6	91	101	Q17H78	0.006	100	100	60	70
1504104	Q3Y8M6	91	101	Q1HPP7	0.006	100	100	59	69
1504104	Q3Y8M6	91	101	Q1HPP8	0.006	100	100	59	69
1504104	Q3Y8M6	91	101	Q1HPQ0	0.007	100	100	91	101
1504104	Q3Y8M6	91	101	Q1M2L8	0.02	90	100	91	101
1504104	Q3Y8M6	91	101	Q23939	0.02	90	100	91	101
1504104	Q3Y8M6	91	101	Q2WBI0	0.007	100	100	91	101
1504104	Q3Y8M6	91	101	Q304Y3	0.02	90	100	91	101
1504104	Q3Y8M6	91	101	Q380N3	0.03	100	100	592	602
1504104	Q3Y8M6	91	101	Q3BJY7	0.02	90	100	91	101
1504104	Q3Y8M6	91	101	Q5XUB7	0.007	100	100	91	101
1504104	Q3Y8M6	91	101	Q64F38	0.007	100	100	91	101
1504104	Q3Y8M6	91	101	Q6IUP9	0.02	90	100	91	101
1504104	Q3Y8M6	91	101	Q6LEH1	0.006	100	100	91	101
1504104	Q3Y8M6	91	101	Q6NN28	0.007	100	100	91	101
1504104	Q3Y8M6	91	101	Q6XIU9	0.003	100	100	39	49
1504104	Q3Y8M6	91	101	Q8IG84	0.02	100	100	529	539
1504104	Q3Y8M6	91	101	Q8IGY1	0.02	100	100	517	527
1504104	Q3Y8M6	91	101	Q8IT89	0.007	100	100	91	101
1504104	Q3Y8M6	91	101	Q8T379	0.006	100	100	91	101
1504104	Q3Y8M6	91	101	Q8T6L5	0.007	100	100	91	101
1504104	Q3Y8M6	91	101	Q8WR63	0.03	90	100	91	101
1504104	Q3Y8M6	91	101	Q95TA3	0.01	100	100	292	302
1504104	Q3Y8M6	91	101	Q95VA8	0.03	90	100	91	101
1504104	Q3Y8M6	91	101	Q9NFZ4	0.02	90	100	91	101
1504104	Q3Y8M6	91	101	Q9NG56	0.007	100	100	91	101
1504104	Q3Y8M6	91	101	Q9UB83	0.007	100	100	91	101
1504105	Q3Y8M6	133	147	A1KYZ1	0.0004	80	93	133	147
1504105	Q3Y8M6	133	147	A2V716	0.06	60	93	133	147
1504105	Q3Y8M6	133	147	A3EXN0	5e-05	93	100	133	147
1504105	Q3Y8M6	133	147	A5D6H8	0.009	66	93	130	144
1504105	Q3Y8M6	133	147	A5D6I0	0.0004	80	93	133	147
1504105	Q3Y8M6	133	147	A5D6I1	0.001	80	86	133	147
1504105	Q3Y8M6	133	147	A5D6I2	0.0004	86	86	133	147
1504105	Q3Y8M6	133	147	A5D6I4	0.0003	86	86	133	147
1504105	Q3Y8M6	133	147	A5D6I5	0.002	73	100	133	147
1504105	Q3Y8M6	133	147	A5YWA8	7e-05	93	100	133	147
1504105	Q3Y8M6	133	147	A5Z1D9	0.004	73	86	133	147
1504105	Q3Y8M6	133	147	A7XZI4	0.003	73	93	133	147
1504105	Q3Y8M6	133	147	A7XZI8	0.0004	80	93	133	147
1504105	Q3Y8M6	133	147	A7XZL2	0.005	73	86	133	147
1504105	Q3Y8M6	133	147	B0KZJ4	0.003	73	93	133	147
1504105	Q3Y8M6	133	147	B0X3L3	0.03	73	73	133	147
1504105	Q3Y8M6	133	147	B0X3L6	5e-05	93	100	133	147
1504105	Q3Y8M6	133	147	B2DBG0	5e-05	93	100	133	147
1504105	Q3Y8M6	133	147	B2DBI0	0.1	66	73	133	147
1504105	Q3Y8M6	133	147	B3MX79	0.03	73	73	133	147
1504105	Q3Y8M6	133	147	B3P0T9	0.0005	86	100	596	610
1504105	Q3Y8M6	133	147	B3P0U0	0.03	73	73	133	147
1504105	Q3Y8M6	133	147	B4HDY5	0.03	73	73	133	147
1504105	Q3Y8M6	133	147	B4JGD4	0.0007	86	100	645	659
1504105	Q3Y8M6	133	147	B4JGD5	0.03	73	73	133	147
1504105	Q3Y8M6	133	147	B4K5U4	0.03	73	73	133	147
1504105	Q3Y8M6	133	147	B4LZY3	0.03	73	73	133	147
1504105	Q3Y8M6	133	147	B4NIS8	0.03	73	73	133	147
1504105	Q3Y8M6	133	147	B4NTC0	0.03	73	73	133	147
1504105	Q3Y8M6	133	147	B4PS57	0.03	73	73	133	147
1504105	Q3Y8M6	133	147	B4PS58	0.0005	86	100	530	544
1504105	Q3Y8M6	133	147	B4QYK2	0.0005	86	100	559	573
1504105	Q3Y8M6	133	147	B5TTU5	5e-05	93	100	133	147
1504105	Q3Y8M6	133	147	B6E457	0.003	73	93	133	147
1504105	Q3Y8M6	133	147	B7PSX9	0.004	73	86	53	67
1504105	Q3Y8M6	133	147	B7ZGK6	5e-05	93	100	133	147
1504105	Q3Y8M6	133	147	B7ZGK7	5e-05	93	100	133	147
1504105	Q3Y8M6	133	147	B7ZGK8	0.03	73	73	133	147
1504105	Q3Y8M6	133	147	C1BVK0	9e-05	93	100	133	147
1504105	Q3Y8M6	133	147	C1BVW6	9e-05	93	100	133	147
1504105	Q3Y8M6	133	147	C1BZW3	9e-05	93	100	133	147
1504105	Q3Y8M6	133	147	C1C168	9e-05	93	100	133	147
1504105	Q3Y8M6	133	147	C3UTC9	0.02	73	73	133	147
1504105	Q3Y8M6	133	147	C4WTU7	5e-05	93	100	133	147
1504105	Q3Y8M6	133	147	C5J049	0.0008	80	93	133	147
1504105	Q3Y8M6	133	147	D3PFK2	9e-05	93	100	133	147
1504105	Q3Y8M6	133	147	D3TP61	0.0002	86	100	133	147
1504105	Q3Y8M6	133	147	D3TRT1	0.03	73	73	133	147
1504105	Q3Y8M6	133	147	D6X4X3	0.03	73	73	133	147
1504105	Q3Y8M6	133	147	E0VRN0	0.02	73	73	133	147
1504105	Q3Y8M6	133	147	E0VRN2	7e-05	93	93	133	147
1504105	Q3Y8M6	133	147	E2BHP8	0.002	92	100	107	119
1504105	Q3Y8M6	133	147	E2C127	0.1	66	73	133	147
1504105	Q3Y8M6	133	147	E3X6X5	0.0001	86	100	161	175
1504105	Q3Y8M6	133	147	E5L9W7	0.02	73	73	133	147
1504105	Q3Y8M6	133	147	E7BQV4	0.1	66	73	133	147
1504105	Q3Y8M6	133	147	E7D132	0.0003	80	100	133	147
1504105	Q3Y8M6	133	147	F1CIW8	0.006	73	86	80	94
1504105	Q3Y8M6	133	147	O18416	0.003	73	93	133	147
1504105	Q3Y8M6	133	147	O96764	5e-05	93	100	133	147
1504105	Q3Y8M6	133	147	O97162	0.004	73	86	133	147
1504105	Q3Y8M6	133	147	P06754	0.0002	86	100	187	201
1504105	Q3Y8M6	133	147	P09491	0.03	73	73	133	147
1504105	Q3Y8M6	133	147	P31816	5e-05	93	100	133	147
1504105	Q3Y8M6	133	147	P49455	0.0003	86	100	133	147
1504105	Q3Y8M6	133	147	Q058U3	0.0003	86	100	133	147
1504105	Q3Y8M6	133	147	Q17H71	0.0001	86	100	133	147
1504105	Q3Y8M6	133	147	Q17H75	0.0002	86	100	133	147
1504105	Q3Y8M6	133	147	Q17H76	0.0002	86	100	133	147
1504105	Q3Y8M6	133	147	Q17H80	0.03	73	73	133	147
1504105	Q3Y8M6	133	147	Q17H81	0.03	73	73	105	119
1504105	Q3Y8M6	133	147	Q17H82	0.03	73	73	133	147
1504105	Q3Y8M6	133	147	Q1HPQ0	5e-05	93	100	133	147
1504105	Q3Y8M6	133	147	Q1HPU0	0.1	66	73	133	147
1504105	Q3Y8M6	133	147	Q1M2L8	0.02	66	93	133	147
1504105	Q3Y8M6	133	147	Q23939	0.0004	80	93	133	147
1504105	Q3Y8M6	133	147	Q304Y3	0.003	73	93	133	147
1504105	Q3Y8M6	133	147	Q380N3	0.0005	86	100	634	648
1504105	Q3Y8M6	133	147	Q3BJY7	0.0004	80	93	133	147
1504105	Q3Y8M6	133	147	Q5MGI6	0.03	73	73	133	147
1504105	Q3Y8M6	133	147	Q5XUB7	5e-05	93	100	133	147
1504105	Q3Y8M6	133	147	Q64F38	5e-05	93	100	133	147
1504105	Q3Y8M6	133	147	Q6IUP9	0.003	73	93	133	147
1504105	Q3Y8M6	133	147	Q6LEH1	0.0002	86	100	133	147
1504105	Q3Y8M6	133	147	Q6XIU9	8e-05	86	100	81	95
1504105	Q3Y8M6	133	147	Q716X8	0.1	66	80	133	147
1504105	Q3Y8M6	133	147	Q7PKX8	0.03	73	73	133	147
1504105	Q3Y8M6	133	147	Q8IG84	0.0004	86	100	571	585
1504105	Q3Y8M6	133	147	Q8IGY1	0.0005	86	100	559	573
1504105	Q3Y8M6	133	147	Q8IT89	0.004	73	86	133	147
1504105	Q3Y8M6	133	147	Q8T379	4e-05	93	100	133	147
1504105	Q3Y8M6	133	147	Q8T380	0.03	73	73	133	147
1504105	Q3Y8M6	133	147	Q8T6L5	0.0008	80	93	133	147
1504105	Q3Y8M6	133	147	Q95TA3	0.0003	86	100	334	348
1504105	Q3Y8M6	133	147	Q9NFZ4	0.02	66	93	133	147
1504105	Q3Y8M6	133	147	Q9NG56	0.0008	80	93	133	147
1504105	Q3Y8M6	133	147	Q9UB83	0.0008	80	93	133	147
1504123	Q3Y8M6	187	197	A1KYZ1	0.03	100	100	187	197
1504123	Q3Y8M6	187	197	A3EXN0	0.03	100	100	187	197
1504123	Q3Y8M6	187	197	A5D6H8	0.03	100	100	184	194
1504123	Q3Y8M6	187	197	A5D6I0	0.1	90	100	187	197
1504123	Q3Y8M6	187	197	A5D6I1	0.1	90	100	187	197
1504123	Q3Y8M6	187	197	A5D6I2	0.04	100	100	187	197
1504123	Q3Y8M6	187	197	A5D6I4	0.03	100	100	187	197
1504123	Q3Y8M6	187	197	A5D6I5	0.1	90	100	187	197
1504123	Q3Y8M6	187	197	A5YWA8	0.03	100	100	187	197
1504123	Q3Y8M6	187	197	A5Z1D9	0.1	90	100	187	197
1504123	Q3Y8M6	187	197	A7XZI4	0.1	90	100	187	197
1504123	Q3Y8M6	187	197	A7XZI8	0.04	100	100	187	197
1504123	Q3Y8M6	187	197	A8D2L1	0.1	90	100	187	197
1504123	Q3Y8M6	187	197	A8DKY0	0.1	90	100	187	197
1504123	Q3Y8M6	187	197	B0KZJ4	0.03	100	100	187	197
1504123	Q3Y8M6	187	197	B2DBG0	0.03	100	100	187	197
1504123	Q3Y8M6	187	197	B3MX79	0.1	90	100	187	197
1504123	Q3Y8M6	187	197	B3P0U0	0.1	90	100	187	197
1504123	Q3Y8M6	187	197	B4HDY5	0.1	90	100	187	197
1504123	Q3Y8M6	187	197	B4JGD5	0.1	90	100	187	197
1504123	Q3Y8M6	187	197	B4K5U4	0.1	90	100	187	197
1504123	Q3Y8M6	187	197	B4LZY3	0.1	90	100	187	197
1504123	Q3Y8M6	187	197	B4NIS8	0.1	90	100	187	197
1504123	Q3Y8M6	187	197	B4PS57	0.1	90	100	187	197
1504123	Q3Y8M6	187	197	B5TTU5	0.03	100	100	187	197
1504123	Q3Y8M6	187	197	B6E457	0.03	100	100	187	197
1504123	Q3Y8M6	187	197	B7PSX9	0.1	90	100	107	117
1504123	Q3Y8M6	187	197	B7ZGK6	0.03	100	100	187	197
1504123	Q3Y8M6	187	197	B7ZGK7	0.03	100	100	187	197
1504123	Q3Y8M6	187	197	C0L3K2	0.1	90	100	187	197
1504123	Q3Y8M6	187	197	C1BVK0	0.1	81	100	187	197
1504123	Q3Y8M6	187	197	C1BVW6	0.1	81	100	187	197
1504123	Q3Y8M6	187	197	C1BZW3	0.1	81	100	187	197
1504123	Q3Y8M6	187	197	C1C168	0.1	81	100	187	197
1504123	Q3Y8M6	187	197	C1C3D3	0.03	100	100	155	165
1504123	Q3Y8M6	187	197	C4WTU7	0.03	100	100	187	197
1504123	Q3Y8M6	187	197	C5J049	0.03	100	100	187	197
1504123	Q3Y8M6	187	197	D2Y180	0.1	90	100	187	197
1504123	Q3Y8M6	187	197	D3PFK2	0.1	81	100	187	197
1504123	Q3Y8M6	187	197	D3TP61	0.1	90	100	187	197
1504123	Q3Y8M6	187	197	D3TP64	0.03	100	100	155	165
1504123	Q3Y8M6	187	197	E0VRN2	0.03	100	100	187	197
1504123	Q3Y8M6	187	197	E2A2X0	0.04	100	100	179	189
1504123	Q3Y8M6	187	197	E2BHP8	0.03	100	100	159	169
1504123	Q3Y8M6	187	197	E3X6X4	0.05	100	100	45	55
1504123	Q3Y8M6	187	197	E5SUW4	0.08	100	100	11	20
1504123	Q3Y8M6	187	197	E5SUX7	0.1	90	100	140	150
1504123	Q3Y8M6	187	197	E5SUX9	0.1	90	100	187	197
1504123	Q3Y8M6	187	197	E5T1I1	0.09	90	100	107	117
1504123	Q3Y8M6	187	197	F0V424	0.1	90	100	184	194
1504123	Q3Y8M6	187	197	F1CIW8	0.03	100	100	134	144
1504123	Q3Y8M6	187	197	F1L218	0.1	90	100	159	169
1504123	Q3Y8M6	187	197	F1L3V2	0.1	90	100	187	197
1504123	Q3Y8M6	187	197	F1L5K1	0.1	90	100	187	197
1504123	Q3Y8M6	187	197	F1LAL7	0.09	90	100	187	197
1504123	Q3Y8M6	187	197	F1LGG6	0.07	90	100	138	148
1504123	Q3Y8M6	187	197	F1LGK7	0.07	90	100	156	166
1504123	Q3Y8M6	187	197	O01673	0.1	90	100	187	197
1504123	Q3Y8M6	187	197	O18416	0.03	100	100	187	197
1504123	Q3Y8M6	187	197	O96764	0.1	90	100	187	197
1504123	Q3Y8M6	187	197	O97162	0.1	90	100	187	197
1504123	Q3Y8M6	187	197	P09491	0.1	90	100	187	197
1504123	Q3Y8M6	187	197	P15846	0.1	90	100	187	197
1504123	Q3Y8M6	187	197	P31816	0.03	100	100	187	197
1504123	Q3Y8M6	187	197	Q17H72	0.03	100	100	156	166
1504123	Q3Y8M6	187	197	Q17H73	0.03	100	100	156	166
1504123	Q3Y8M6	187	197	Q17H74	0.03	100	100	156	166
1504123	Q3Y8M6	187	197	Q17H77	0.03	100	100	156	166
1504123	Q3Y8M6	187	197	Q17H78	0.03	100	100	156	166
1504123	Q3Y8M6	187	197	Q1EHG7	0.01	100	100	34	44
1504123	Q3Y8M6	187	197	Q1HPQ0	0.03	100	100	187	197
1504123	Q3Y8M6	187	197	Q1M2L8	0.03	100	100	187	197
1504123	Q3Y8M6	187	197	Q22866	0.1	90	100	187	197
1504123	Q3Y8M6	187	197	Q23939	0.03	100	100	187	197
1504123	Q3Y8M6	187	197	Q27249	0.1	90	100	159	169
1504123	Q3Y8M6	187	197	Q2WBI0	0.1	90	100	187	197
1504123	Q3Y8M6	187	197	Q304Y3	0.03	100	100	187	197
1504123	Q3Y8M6	187	197	Q3BJY7	0.03	100	100	187	197
1504123	Q3Y8M6	187	197	Q5XUB7	0.03	100	100	187	197
1504123	Q3Y8M6	187	197	Q60UW4	0.1	90	100	159	169
1504123	Q3Y8M6	187	197	Q64F38	0.03	100	100	187	197
1504123	Q3Y8M6	187	197	Q6IUP9	0.03	100	100	187	197
1504123	Q3Y8M6	187	197	Q6LEH1	0.1	90	100	200	210
1504123	Q3Y8M6	187	197	Q6NN28	0.03	100	100	187	197
1504123	Q3Y8M6	187	197	Q6XIU9	0.06	90	100	135	145
1504123	Q3Y8M6	187	197	Q716X8	0.1	90	100	187	197
1504123	Q3Y8M6	187	197	Q8IT89	0.1	90	100	187	197
1504123	Q3Y8M6	187	197	Q8T379	0.03	100	100	187	197
1504123	Q3Y8M6	187	197	Q8T6L5	0.03	100	100	187	197
1504123	Q3Y8M6	187	197	Q8WR63	0.1	90	100	187	197
1504123	Q3Y8M6	187	197	Q95VA8	0.1	90	100	187	197
1504123	Q3Y8M6	187	197	Q9NAS5	0.1	90	100	187	197
1504123	Q3Y8M6	187	197	Q9NFZ4	0.03	100	100	187	197
1504123	Q3Y8M6	187	197	Q9NG56	0.03	100	100	187	197
1504123	Q3Y8M6	187	197	Q9UB83	0.03	100	100	187	197
1504128	Q3Y8M6	187	201	A1KYZ1	9e-05	100	100	187	201
1504128	Q3Y8M6	187	201	A3EXN0	8e-05	100	100	187	201
1504128	Q3Y8M6	187	201	A5D6H8	9e-05	100	100	184	198
1504128	Q3Y8M6	187	201	A5D6I0	0.0002	93	100	187	201
1504128	Q3Y8M6	187	201	A5D6I1	0.0002	93	100	187	201
1504128	Q3Y8M6	187	201	A5D6I2	0.0001	100	100	187	201
1504128	Q3Y8M6	187	201	A5D6I4	9e-05	100	100	187	201
1504128	Q3Y8M6	187	201	A5D6I5	0.0003	93	100	187	201
1504128	Q3Y8M6	187	201	A5YWA8	9e-05	100	100	187	201
1504128	Q3Y8M6	187	201	A5Z1D9	0.0002	93	100	187	201
1504128	Q3Y8M6	187	201	A7XZI4	0.0002	93	100	187	201
1504128	Q3Y8M6	187	201	A7XZI8	0.0001	100	100	187	201
1504128	Q3Y8M6	187	201	A8D2L1	0.0003	93	100	187	201
1504128	Q3Y8M6	187	201	A8DKY0	0.0003	93	100	187	201
1504128	Q3Y8M6	187	201	A8NGJ2	0.0004	93	100	256	270
1504128	Q3Y8M6	187	201	B0KZJ4	9e-05	100	100	187	201
1504128	Q3Y8M6	187	201	B0X3L3	0.004	80	100	187	201
1504128	Q3Y8M6	187	201	B0X3L6	0.0004	93	93	187	201
1504128	Q3Y8M6	187	201	B2DBG0	9e-05	100	100	187	201
1504128	Q3Y8M6	187	201	B2DBI0	0.04	73	93	187	201
1504128	Q3Y8M6	187	201	B3MX79	0.001	86	100	187	201
1504128	Q3Y8M6	187	201	B3MX81	0.001	93	100	784	798
1504128	Q3Y8M6	187	201	B3P0T9	0.001	93	100	650	664
1504128	Q3Y8M6	187	201	B3P0U0	0.001	86	100	187	201
1504128	Q3Y8M6	187	201	B4HDY5	0.001	86	100	187	201
1504128	Q3Y8M6	187	201	B4HDY6	0.001	93	100	613	627
1504128	Q3Y8M6	187	201	B4JGD4	0.001	93	100	699	713
1504128	Q3Y8M6	187	201	B4JGD5	0.001	86	100	187	201
1504128	Q3Y8M6	187	201	B4K5U4	0.001	86	100	187	201
1504128	Q3Y8M6	187	201	B4K5U5	0.001	93	100	641	655
1504128	Q3Y8M6	187	201	B4LZY3	0.001	86	100	187	201
1504128	Q3Y8M6	187	201	B4LZY4	0.001	93	100	713	727
1504128	Q3Y8M6	187	201	B4NIS7	0.001	93	100	701	715
1504128	Q3Y8M6	187	201	B4NIS8	0.001	86	100	187	201
1504128	Q3Y8M6	187	201	B4NTC0	0.001	86	100	187	201
1504128	Q3Y8M6	187	201	B4PS57	0.001	86	100	187	201
1504128	Q3Y8M6	187	201	B4PS58	0.0009	93	100	584	598
1504128	Q3Y8M6	187	201	B4QYK2	0.001	93	100	613	627
1504128	Q3Y8M6	187	201	B5TTU5	9e-05	100	100	187	201
1504128	Q3Y8M6	187	201	B6E457	9e-05	100	100	187	201
1504128	Q3Y8M6	187	201	B7PSX9	0.0003	93	100	107	121
1504128	Q3Y8M6	187	201	B7ZGK6	9e-05	100	100	187	201
1504128	Q3Y8M6	187	201	B7ZGK7	9e-05	100	100	187	201
1504128	Q3Y8M6	187	201	B7ZGK8	0.004	80	100	187	201
1504128	Q3Y8M6	187	201	C0L3K2	0.0003	93	100	187	201
1504128	Q3Y8M6	187	201	C1BVK0	0.0003	86	100	187	201
1504128	Q3Y8M6	187	201	C1BVW6	0.0003	86	100	187	201
1504128	Q3Y8M6	187	201	C1BZW3	0.0003	86	100	187	201
1504128	Q3Y8M6	187	201	C1C168	0.0003	86	100	187	201
1504128	Q3Y8M6	187	201	C1C3D3	8e-05	100	100	155	169
1504128	Q3Y8M6	187	201	C4WTU7	9e-05	100	100	187	201
1504128	Q3Y8M6	187	201	C5J049	9e-05	100	100	187	201
1504128	Q3Y8M6	187	201	D2Y180	0.0003	93	100	187	201
1504128	Q3Y8M6	187	201	D3PFK2	0.0003	86	100	187	201
1504128	Q3Y8M6	187	201	D3TP61	0.0003	93	100	187	201
1504128	Q3Y8M6	187	201	D3TP64	8e-05	100	100	155	169
1504128	Q3Y8M6	187	201	D3TRT1	0.004	80	100	187	201
1504128	Q3Y8M6	187	201	D6X4X3	0.01	73	100	187	201
1504128	Q3Y8M6	187	201	E0VRN0	0.04	84	100	189	201
1504128	Q3Y8M6	187	201	E0VRN2	9e-05	100	100	187	201
1504128	Q3Y8M6	187	201	E2A2X0	0.0001	100	100	179	193
1504128	Q3Y8M6	187	201	E2BHP8	9e-05	100	100	159	173
1504128	Q3Y8M6	187	201	E2C127	0.004	80	100	187	201
1504128	Q3Y8M6	187	201	E3N1P0	0.0004	93	100	275	289
1504128	Q3Y8M6	187	201	E3X6X4	0.0001	100	100	45	59
1504128	Q3Y8M6	187	201	E5L9W7	0.003	80	100	187	201
1504128	Q3Y8M6	187	201	E5SUW4	0.0002	100	100	11	24
1504128	Q3Y8M6	187	201	E5SUX7	0.0003	93	100	140	154
1504128	Q3Y8M6	187	201	E5SUX9	0.0003	93	100	187	201
1504128	Q3Y8M6	187	201	E5T1I1	0.0002	93	100	107	121
1504128	Q3Y8M6	187	201	E7BQV4	0.004	80	100	187	201
1504128	Q3Y8M6	187	201	F0V424	0.0003	93	100	184	198
1504128	Q3Y8M6	187	201	F1CIW8	7e-05	100	100	134	148
1504128	Q3Y8M6	187	201	F1L218	0.0003	93	100	159	173
1504128	Q3Y8M6	187	201	F1L3V2	0.0003	93	100	187	201
1504128	Q3Y8M6	187	201	F1L5K1	0.0003	93	100	187	201
1504128	Q3Y8M6	187	201	F1LAL7	0.06	91	100	187	198
1504128	Q3Y8M6	187	201	F1LGG6	0.0002	93	100	138	152
1504128	Q3Y8M6	187	201	F1LGK7	0.0002	93	100	156	170
1504128	Q3Y8M6	187	201	O01673	0.0003	93	100	187	201
1504128	Q3Y8M6	187	201	O18416	9e-05	100	100	187	201
1504128	Q3Y8M6	187	201	O96764	0.0003	93	100	187	201
1504128	Q3Y8M6	187	201	O97162	0.0002	93	100	187	201
1504128	Q3Y8M6	187	201	P06754	0.0004	93	100	241	255
1504128	Q3Y8M6	187	201	P09491	0.001	86	100	187	201
1504128	Q3Y8M6	187	201	P15846	0.0003	93	100	187	201
1504128	Q3Y8M6	187	201	P31816	9e-05	100	100	187	201
1504128	Q3Y8M6	187	201	P49455	0.0006	93	100	187	201
1504128	Q3Y8M6	187	201	Q058U3	0.0006	93	100	187	201
1504128	Q3Y8M6	187	201	Q17H72	8e-05	100	100	156	170
1504128	Q3Y8M6	187	201	Q17H73	8e-05	100	100	156	170
1504128	Q3Y8M6	187	201	Q17H74	8e-05	100	100	156	170
1504128	Q3Y8M6	187	201	Q17H75	0.0004	93	93	187	201
1504128	Q3Y8M6	187	201	Q17H76	0.0004	93	93	187	201
1504128	Q3Y8M6	187	201	Q17H77	8e-05	100	100	156	170
1504128	Q3Y8M6	187	201	Q17H78	8e-05	100	100	156	170
1504128	Q3Y8M6	187	201	Q17H80	0.004	80	100	187	201
1504128	Q3Y8M6	187	201	Q17H81	0.004	80	100	159	173
1504128	Q3Y8M6	187	201	Q17H82	0.004	80	100	187	201
1504128	Q3Y8M6	187	201	Q1EHG7	4e-05	100	100	34	48
1504128	Q3Y8M6	187	201	Q1HPP7	0.002	86	93	155	169
1504128	Q3Y8M6	187	201	Q1HPP8	0.002	86	93	155	169
1504128	Q3Y8M6	187	201	Q1HPQ0	9e-05	100	100	187	201
1504128	Q3Y8M6	187	201	Q1HPU0	0.04	73	93	187	201
1504128	Q3Y8M6	187	201	Q1M2L8	9e-05	100	100	187	201
1504128	Q3Y8M6	187	201	Q22866	0.0003	93	100	187	201
1504128	Q3Y8M6	187	201	Q23939	9e-05	100	100	187	201
1504128	Q3Y8M6	187	201	Q25632	0.002	86	100	187	201
1504128	Q3Y8M6	187	201	Q27249	0.0003	93	100	159	173
1504128	Q3Y8M6	187	201	Q2WBI0	0.0002	93	100	187	201
1504128	Q3Y8M6	187	201	Q304Y3	9e-05	100	100	187	201
1504128	Q3Y8M6	187	201	Q380N3	0.001	93	100	688	702
1504128	Q3Y8M6	187	201	Q3BJY7	9e-05	100	100	187	201
1504128	Q3Y8M6	187	201	Q5MGI6	0.04	73	93	187	201
1504128	Q3Y8M6	187	201	Q5XUB7	9e-05	100	100	187	201
1504128	Q3Y8M6	187	201	Q60UW4	0.0003	93	100	159	173
1504128	Q3Y8M6	187	201	Q64F38	9e-05	100	100	187	201
1504128	Q3Y8M6	187	201	Q6IUP9	9e-05	100	100	187	201
1504128	Q3Y8M6	187	201	Q6LEH1	0.001	86	100	200	214
1504128	Q3Y8M6	187	201	Q6NN28	9e-05	100	100	187	201
1504128	Q3Y8M6	187	201	Q6XIU9	0.0002	93	100	135	149
1504128	Q3Y8M6	187	201	Q716X8	0.0003	93	100	187	201
1504128	Q3Y8M6	187	201	Q7PKX8	0.004	80	100	187	201
1504128	Q3Y8M6	187	201	Q8IGY1	0.0009	93	100	613	627
1504128	Q3Y8M6	187	201	Q8IT89	0.0002	93	100	187	201
1504128	Q3Y8M6	187	201	Q8T379	8e-05	100	100	187	201
1504128	Q3Y8M6	187	201	Q8T380	0.004	80	100	187	201
1504128	Q3Y8M6	187	201	Q8T6L5	9e-05	100	100	187	201
1504128	Q3Y8M6	187	201	Q8WR63	0.0003	93	100	187	201
1504128	Q3Y8M6	187	201	Q95VA8	0.0003	93	100	187	201
1504128	Q3Y8M6	187	201	Q9NAS5	0.0003	93	100	187	201
1504128	Q3Y8M6	187	201	Q9NFZ4	9e-05	100	100	187	201
1504128	Q3Y8M6	187	201	Q9NG56	9e-05	100	100	187	201
1504128	Q3Y8M6	187	201	Q9UB83	9e-05	100	100	187	201
1504129	Q3Y8M6	249	261	A1KYZ1	0.003	100	100	249	261
1504129	Q3Y8M6	249	261	A2V716	0.008	92	100	249	261
1504129	Q3Y8M6	249	261	A3EXN0	0.002	100	100	249	261
1504129	Q3Y8M6	249	261	A3EXQ3	0.002	92	100	42	54
1504129	Q3Y8M6	249	261	A5D6H8	0.008	92	100	246	258
1504129	Q3Y8M6	249	261	A5D6I0	0.008	92	100	249	261
1504129	Q3Y8M6	249	261	A5D6I1	0.003	100	100	249	261
1504129	Q3Y8M6	249	261	A5D6I2	0.003	100	100	249	261
1504129	Q3Y8M6	249	261	A5D6I4	0.003	100	100	249	261
1504129	Q3Y8M6	249	261	A5D6I5	0.003	100	100	249	261
1504129	Q3Y8M6	249	261	A5YWA8	0.003	100	100	249	261
1504129	Q3Y8M6	249	261	A5Z1D9	0.003	100	100	249	261
1504129	Q3Y8M6	249	261	A7XZI4	0.003	100	100	249	261
1504129	Q3Y8M6	249	261	A7XZI8	0.003	100	100	249	261
1504129	Q3Y8M6	249	261	A8D2L1	0.003	100	100	249	261
1504129	Q3Y8M6	249	261	A8DKY0	0.003	100	100	249	261
1504129	Q3Y8M6	249	261	B0KZJ4	0.003	100	100	249	261
1504129	Q3Y8M6	249	261	B0X3L3	0.04	84	100	249	261
1504129	Q3Y8M6	249	261	B0X3L6	0.003	100	100	249	261
1504129	Q3Y8M6	249	261	B2DBG0	0.003	100	100	249	261
1504129	Q3Y8M6	249	261	B2DBI0	0.01	100	100	249	260
1504129	Q3Y8M6	249	261	B3GD78	0.0006	100	100	39	51
1504129	Q3Y8M6	249	261	B3MX79	0.07	91	91	249	260
1504129	Q3Y8M6	249	261	B3MX81	0.1	84	100	867	879
1504129	Q3Y8M6	249	261	B3P0T9	0.02	92	100	733	745
1504129	Q3Y8M6	249	261	B3P0U0	0.01	100	100	249	260
1504129	Q3Y8M6	249	261	B4HDY5	0.07	91	91	249	260
1504129	Q3Y8M6	249	261	B4HDY6	0.02	92	100	696	708
1504129	Q3Y8M6	249	261	B4JGD4	0.02	84	100	782	794
1504129	Q3Y8M6	249	261	B4JGD5	0.07	91	91	249	260
1504129	Q3Y8M6	249	261	B4K5U4	0.07	91	91	249	260
1504129	Q3Y8M6	249	261	B4K5U5	0.02	84	100	724	736
1504129	Q3Y8M6	249	261	B4LZY3	0.07	91	91	249	260
1504129	Q3Y8M6	249	261	B4LZY4	0.02	84	100	796	808
1504129	Q3Y8M6	249	261	B4NIS7	0.03	92	100	784	796
1504129	Q3Y8M6	249	261	B4NIS8	0.07	91	91	249	260
1504129	Q3Y8M6	249	261	B4PS57	0.01	100	100	249	260
1504129	Q3Y8M6	249	261	B4PS58	0.02	92	100	667	679
1504129	Q3Y8M6	249	261	B4QYK2	0.03	100	100	697	708
1504129	Q3Y8M6	249	261	B5TTU5	0.003	100	100	249	261
1504129	Q3Y8M6	249	261	B6E457	0.003	100	100	249	261
1504129	Q3Y8M6	249	261	B7ZGK6	0.003	100	100	249	261
1504129	Q3Y8M6	249	261	B7ZGK7	0.002	100	100	249	261
1504129	Q3Y8M6	249	261	C0L3K2	0.003	100	100	249	261
1504129	Q3Y8M6	249	261	C1BVK0	0.003	100	100	249	261
1504129	Q3Y8M6	249	261	C1BVW6	0.003	100	100	249	261
1504129	Q3Y8M6	249	261	C1BZW3	0.003	100	100	249	261
1504129	Q3Y8M6	249	261	C1C168	0.003	100	100	249	261
1504129	Q3Y8M6	249	261	C1C3D3	0.03	91	100	217	228
1504129	Q3Y8M6	249	261	C4WTU7	0.002	100	100	249	261
1504129	Q3Y8M6	249	261	C5J049	0.003	100	100	249	261
1504129	Q3Y8M6	249	261	D2Y180	0.003	100	100	249	261
1504129	Q3Y8M6	249	261	D3PFK2	0.003	100	100	249	261
1504129	Q3Y8M6	249	261	D3TP61	0.008	92	100	249	261
1504129	Q3Y8M6	249	261	D3TP64	0.02	84	100	217	229
1504129	Q3Y8M6	249	261	D3TRT1	0.01	100	100	249	260
1504129	Q3Y8M6	249	261	D6X4X3	0.01	100	100	249	260
1504129	Q3Y8M6	249	261	E0VRN2	0.008	92	100	249	261
1504129	Q3Y8M6	249	261	E2A2X0	0.003	100	100	262	274
1504129	Q3Y8M6	249	261	E2BHP8	0.002	100	100	242	254
1504129	Q3Y8M6	249	261	E2C127	0.01	100	100	249	260
1504129	Q3Y8M6	249	261	E3N1P0	0.003	100	100	337	349
1504129	Q3Y8M6	249	261	E5SUX7	0.02	84	100	202	214
1504129	Q3Y8M6	249	261	E5SUX9	0.003	100	100	249	261
1504129	Q3Y8M6	249	261	E5T1I1	0.002	100	100	169	181
1504129	Q3Y8M6	249	261	E7BQV4	0.04	84	100	249	261
1504129	Q3Y8M6	249	261	F0V424	0.002	100	100	246	258
1504129	Q3Y8M6	249	261	F1CIW8	0.003	92	100	196	208
1504129	Q3Y8M6	249	261	F1L5K1	0.002	100	100	249	261
1504129	Q3Y8M6	249	261	O01673	0.003	100	100	249	261
1504129	Q3Y8M6	249	261	O18416	0.04	92	92	249	261
1504129	Q3Y8M6	249	261	O96764	0.003	100	100	249	261
1504129	Q3Y8M6	249	261	O97162	0.003	100	100	249	261
1504129	Q3Y8M6	249	261	P06754	0.01	92	100	303	315
1504129	Q3Y8M6	249	261	P09491	0.07	91	91	249	260
1504129	Q3Y8M6	249	261	P15846	0.003	100	100	249	261
1504129	Q3Y8M6	249	261	P31816	0.002	100	100	249	261
1504129	Q3Y8M6	249	261	P49455	0.02	84	100	249	261
1504129	Q3Y8M6	249	261	Q058U3	0.01	84	100	249	261
1504129	Q3Y8M6	249	261	Q17H72	0.007	92	100	218	230
1504129	Q3Y8M6	249	261	Q17H73	0.007	92	100	218	230
1504129	Q3Y8M6	249	261	Q17H74	0.002	100	100	218	230
1504129	Q3Y8M6	249	261	Q17H75	0.003	100	100	249	261
1504129	Q3Y8M6	249	261	Q17H76	0.04	91	100	249	260
1504129	Q3Y8M6	249	261	Q17H80	0.04	84	100	249	261
1504129	Q3Y8M6	249	261	Q17H81	0.03	84	100	221	233
1504129	Q3Y8M6	249	261	Q17H82	0.01	100	100	249	260
1504129	Q3Y8M6	249	261	Q1EHG7	0.001	100	100	96	108
1504129	Q3Y8M6	249	261	Q1HPP7	0.007	92	100	217	229
1504129	Q3Y8M6	249	261	Q1HPP8	0.007	92	100	217	229
1504129	Q3Y8M6	249	261	Q1HPQ0	0.003	100	100	249	261
1504129	Q3Y8M6	249	261	Q1HPU0	0.01	100	100	249	260
1504129	Q3Y8M6	249	261	Q22866	0.003	100	100	249	261
1504129	Q3Y8M6	249	261	Q23939	0.003	100	100	249	261
1504129	Q3Y8M6	249	261	Q25632	0.01	92	100	249	261
1504129	Q3Y8M6	249	261	Q27249	0.007	92	100	221	233
1504129	Q3Y8M6	249	261	Q2WBI0	0.003	100	100	249	261
1504129	Q3Y8M6	249	261	Q304Y3	0.04	92	92	249	261
1504129	Q3Y8M6	249	261	Q380N3	0.008	100	100	750	762
1504129	Q3Y8M6	249	261	Q3BJY7	0.003	100	100	249	261
1504129	Q3Y8M6	249	261	Q5MGI6	0.07	91	100	249	260
1504129	Q3Y8M6	249	261	Q5XUB7	0.002	100	100	249	261
1504129	Q3Y8M6	249	261	Q60UW4	0.007	92	100	221	233
1504129	Q3Y8M6	249	261	Q64F38	0.002	100	100	249	261
1504129	Q3Y8M6	249	261	Q6IUP9	0.003	100	100	249	261
1504129	Q3Y8M6	249	261	Q6NN28	0.008	92	100	249	261
1504129	Q3Y8M6	249	261	Q716X8	0.003	100	100	249	261
1504129	Q3Y8M6	249	261	Q7PKX8	0.04	84	100	249	261
1504129	Q3Y8M6	249	261	Q8IGY1	0.02	92	100	675	687
1504129	Q3Y8M6	249	261	Q8IT89	0.003	100	100	249	261
1504129	Q3Y8M6	249	261	Q8T380	0.01	100	100	249	260
1504129	Q3Y8M6	249	261	Q8T6L5	0.003	100	100	249	261
1504129	Q3Y8M6	249	261	Q8WR63	0.003	100	100	249	261
1504129	Q3Y8M6	249	261	Q95VA8	0.003	100	100	249	261
1504129	Q3Y8M6	249	261	Q9NAS5	0.003	100	100	249	261
1504129	Q3Y8M6	249	261	Q9NFZ4	0.003	100	100	249	261
1504129	Q3Y8M6	249	261	Q9NG56	0.003	100	100	249	261
1504129	Q3Y8M6	249	261	Q9UB83	0.003	100	100	249	261
1504343	Q3Y8M6	157	171	A1KYZ1	5e-05	93	100	157	171
1504343	Q3Y8M6	157	171	A2V716	0.0003	86	93	157	171
1504343	Q3Y8M6	157	171	A3EXN0	4e-05	93	100	157	171
1504343	Q3Y8M6	157	171	A5D6H8	0.0002	86	100	154	168
1504343	Q3Y8M6	157	171	A5D6I0	1e-05	100	100	157	171
1504343	Q3Y8M6	157	171	A5D6I1	1e-05	100	100	157	171
1504343	Q3Y8M6	157	171	A5D6I2	2e-05	100	100	157	171
1504343	Q3Y8M6	157	171	A5D6I4	1e-05	100	100	157	171
1504343	Q3Y8M6	157	171	A5D6I5	2e-05	93	100	157	171
1504343	Q3Y8M6	157	171	A5YWA8	1e-05	100	100	157	171
1504343	Q3Y8M6	157	171	A5Z1D9	5e-05	93	100	157	171
1504343	Q3Y8M6	157	171	A7XZI4	5e-05	93	100	157	171
1504343	Q3Y8M6	157	171	A7XZI8	5e-05	93	100	157	171
1504343	Q3Y8M6	157	171	A7XZL2	0.0001	86	93	157	171
1504343	Q3Y8M6	157	171	A8D2L1	1e-05	100	100	157	171
1504343	Q3Y8M6	157	171	A8DKY0	1e-05	100	100	157	171
1504343	Q3Y8M6	157	171	A8NGJ2	1e-05	100	100	226	240
1504343	Q3Y8M6	157	171	B0KZJ4	5e-05	93	100	157	171
1504343	Q3Y8M6	157	171	B0X3L6	5e-05	93	100	157	171
1504343	Q3Y8M6	157	171	B2D1W4	9e-06	100	100	157	171
1504343	Q3Y8M6	157	171	B2DBG0	5e-05	93	100	157	171
1504343	Q3Y8M6	157	171	B3MX81	0.001	86	100	754	768
1504343	Q3Y8M6	157	171	B3P0T9	0.0001	93	100	620	634
1504343	Q3Y8M6	157	171	B4HDY6	0.0008	86	100	583	597
1504343	Q3Y8M6	157	171	B4JGD4	0.0002	93	100	669	683
1504343	Q3Y8M6	157	171	B4K5U5	0.001	86	100	611	625
1504343	Q3Y8M6	157	171	B4LZY4	0.001	86	100	683	697
1504343	Q3Y8M6	157	171	B4NIS7	0.0009	86	100	671	685
1504343	Q3Y8M6	157	171	B4PS58	0.0001	93	100	554	568
1504343	Q3Y8M6	157	171	B4QYK2	0.0001	93	100	583	597
1504343	Q3Y8M6	157	171	B5TTU5	5e-05	93	100	157	171
1504343	Q3Y8M6	157	171	B6E457	5e-05	93	100	157	171
1504343	Q3Y8M6	157	171	B7PSX9	5e-05	93	100	77	91
1504343	Q3Y8M6	157	171	B7ZGK6	5e-05	93	100	157	171
1504343	Q3Y8M6	157	171	B7ZGK7	4e-05	93	100	157	171
1504343	Q3Y8M6	157	171	C0L3K2	1e-05	100	100	157	171
1504343	Q3Y8M6	157	171	C1BVK0	0.0001	100	100	157	170
1504343	Q3Y8M6	157	171	C1BVW6	0.0001	100	100	157	170
1504343	Q3Y8M6	157	171	C1BZW3	0.0001	100	100	157	170
1504343	Q3Y8M6	157	171	C1C168	0.0001	100	100	157	170
1504343	Q3Y8M6	157	171	C1C3D3	0.004	73	93	125	139
1504343	Q3Y8M6	157	171	C4WTU7	4e-05	93	100	157	171
1504343	Q3Y8M6	157	171	C4WTU8	0.004	73	86	157	171
1504343	Q3Y8M6	157	171	C5J049	5e-05	93	100	157	171
1504343	Q3Y8M6	157	171	D2EAG0	6e-06	93	100	15	29
1504343	Q3Y8M6	157	171	D2Y180	1e-05	100	100	157	171
1504343	Q3Y8M6	157	171	D3PFK2	0.0001	100	100	157	170
1504343	Q3Y8M6	157	171	D3TP61	5e-05	93	100	157	171
1504343	Q3Y8M6	157	171	D3TP64	0.004	73	93	125	139
1504343	Q3Y8M6	157	171	E0VRN2	0.0005	80	100	157	171
1504343	Q3Y8M6	157	171	E2A2X0	0.0004	86	93	149	163
1504343	Q3Y8M6	157	171	E2BHP8	0.0002	86	93	129	143
1504343	Q3Y8M6	157	171	E3N1P0	2e-05	100	100	245	259
1504343	Q3Y8M6	157	171	E5SUX7	7e-05	93	100	110	124
1504343	Q3Y8M6	157	171	E5SUX9	1e-05	100	100	157	171
1504343	Q3Y8M6	157	171	E5T1I1	9e-06	100	100	77	91
1504343	Q3Y8M6	157	171	F0V424	1e-05	100	100	154	168
1504343	Q3Y8M6	157	171	F1CIW8	4e-05	93	100	104	118
1504343	Q3Y8M6	157	171	F1KVZ5	2e-05	100	100	169	183
1504343	Q3Y8M6	157	171	F1L218	0.09	73	80	129	143
1504343	Q3Y8M6	157	171	F1L3V2	1e-05	100	100	157	171
1504343	Q3Y8M6	157	171	F1L5K1	1e-05	100	100	157	171
1504343	Q3Y8M6	157	171	F1LAL7	9e-06	100	100	157	171
1504343	Q3Y8M6	157	171	F1LGG6	8e-06	100	100	108	122
1504343	Q3Y8M6	157	171	F1LGK7	8e-06	100	100	126	140
1504343	Q3Y8M6	157	171	O01673	1e-05	100	100	157	171
1504343	Q3Y8M6	157	171	O18416	5e-05	93	100	157	171
1504343	Q3Y8M6	157	171	O96764	5e-05	93	100	157	171
1504343	Q3Y8M6	157	171	O97162	5e-05	93	100	157	171
1504343	Q3Y8M6	157	171	P06754	5e-05	93	100	211	225
1504343	Q3Y8M6	157	171	P15846	1e-05	100	100	157	171
1504343	Q3Y8M6	157	171	P31816	4e-05	93	100	157	171
1504343	Q3Y8M6	157	171	P49455	9e-05	93	100	157	171
1504343	Q3Y8M6	157	171	Q058U3	2e-05	100	100	157	171
1504343	Q3Y8M6	157	171	Q17H71	3e-05	93	100	157	171
1504343	Q3Y8M6	157	171	Q17H72	0.004	73	93	126	140
1504343	Q3Y8M6	157	171	Q17H73	0.004	73	93	126	140
1504343	Q3Y8M6	157	171	Q17H74	0.004	73	93	126	140
1504343	Q3Y8M6	157	171	Q17H75	5e-05	93	100	157	171
1504343	Q3Y8M6	157	171	Q17H76	4e-05	93	100	157	171
1504343	Q3Y8M6	157	171	Q17H77	0.004	73	93	126	140
1504343	Q3Y8M6	157	171	Q17H78	0.004	73	93	126	140
1504343	Q3Y8M6	157	171	Q1EHG7	0.0002	100	100	6	18
1504343	Q3Y8M6	157	171	Q1HPP7	0.01	66	93	125	139
1504343	Q3Y8M6	157	171	Q1HPP8	0.01	66	93	125	139
1504343	Q3Y8M6	157	171	Q1HPQ0	5e-05	93	100	157	171
1504343	Q3Y8M6	157	171	Q1M2L8	5e-05	93	100	157	171
1504343	Q3Y8M6	157	171	Q22866	1e-05	100	100	157	171
1504343	Q3Y8M6	157	171	Q23939	5e-05	93	100	157	171
1504343	Q3Y8M6	157	171	Q25632	1e-05	100	100	157	171
1504343	Q3Y8M6	157	171	Q27249	0.0003	86	100	129	143
1504343	Q3Y8M6	157	171	Q2WBI0	5e-05	93	100	157	171
1504343	Q3Y8M6	157	171	Q304Y3	4e-05	93	100	157	171
1504343	Q3Y8M6	157	171	Q380N3	0.0001	93	100	658	672
1504343	Q3Y8M6	157	171	Q3BJY7	5e-05	93	100	157	171
1504343	Q3Y8M6	157	171	Q5XUB7	4e-05	93	100	157	171
1504343	Q3Y8M6	157	171	Q60UW4	0.0003	86	100	129	143
1504343	Q3Y8M6	157	171	Q64F38	4e-05	93	100	157	171
1504343	Q3Y8M6	157	171	Q6IUP9	5e-05	93	100	157	171
1504343	Q3Y8M6	157	171	Q6LEH1	4e-05	93	100	157	171
1504343	Q3Y8M6	157	171	Q6NN28	0.005	73	93	157	171
1504343	Q3Y8M6	157	171	Q6XIU9	2e-05	93	100	105	119
1504343	Q3Y8M6	157	171	Q716X8	1e-05	100	100	157	171
1504343	Q3Y8M6	157	171	Q8IGY1	0.0001	93	100	583	597
1504343	Q3Y8M6	157	171	Q8IT89	5e-05	93	100	157	171
1504343	Q3Y8M6	157	171	Q8T379	4e-05	93	100	157	171
1504343	Q3Y8M6	157	171	Q8T6L5	5e-05	93	100	157	171
1504343	Q3Y8M6	157	171	Q8WR63	1e-05	100	100	157	171
1504343	Q3Y8M6	157	171	Q95VA8	1e-05	100	100	157	171
1504343	Q3Y8M6	157	171	Q9NAS5	6e-05	93	93	157	171
1504343	Q3Y8M6	157	171	Q9NFZ4	5e-05	93	100	157	171
1504343	Q3Y8M6	157	171	Q9NG56	5e-05	93	100	157	171
1504343	Q3Y8M6	157	171	Q9UB83	5e-05	93	100	157	171
1504344	Q3Y8M6	259	273	A1KYZ1	0.0007	86	100	259	273
1504344	Q3Y8M6	259	273	A2V716	0.02	73	93	259	273
1504344	Q3Y8M6	259	273	A5D6H8	0.004	73	100	256	270
1504344	Q3Y8M6	259	273	A5D6I0	0.01	66	93	259	273
1504344	Q3Y8M6	259	273	A5D6I1	0.002	80	100	259	273
1504344	Q3Y8M6	259	273	A5D6I2	0.003	80	100	259	273
1504344	Q3Y8M6	259	273	A5D6I4	0.002	80	100	259	273
1504344	Q3Y8M6	259	273	A5D6I5	0.003	80	93	259	273
1504344	Q3Y8M6	259	273	A5YWA8	4e-05	100	100	259	273
1504344	Q3Y8M6	259	273	A5Z1D9	0.003	80	93	259	273
1504344	Q3Y8M6	259	273	A7XZI4	0.0007	86	100	259	273
1504344	Q3Y8M6	259	273	A7XZI8	0.0007	86	100	259	273
1504344	Q3Y8M6	259	273	A8D2L1	0.04	66	100	259	273
1504344	Q3Y8M6	259	273	A8DKY0	0.01	73	100	259	273
1504344	Q3Y8M6	259	273	B0KZJ4	0.0007	86	100	259	273
1504344	Q3Y8M6	259	273	B2DBG0	0.07	73	80	259	273
1504344	Q3Y8M6	259	273	B3GD78	0.007	66	100	49	63
1504344	Q3Y8M6	259	273	B4HDY5	0.1	71	85	260	273
1504344	Q3Y8M6	259	273	B4JGD5	0.1	71	85	260	273
1504344	Q3Y8M6	259	273	B5TTU5	0.07	73	80	259	273
1504344	Q3Y8M6	259	273	B6E457	0.0007	86	100	259	273
1504344	Q3Y8M6	259	273	B7ZGK7	0.05	73	86	259	273
1504344	Q3Y8M6	259	273	C0L3K2	0.01	73	100	259	273
1504344	Q3Y8M6	259	273	C1BVK0	0.008	73	100	259	273
1504344	Q3Y8M6	259	273	C1BVW6	0.008	73	100	259	273
1504344	Q3Y8M6	259	273	C1BZW3	0.008	73	100	259	273
1504344	Q3Y8M6	259	273	C1C168	0.008	73	100	259	273
1504344	Q3Y8M6	259	273	C4WTU7	0.05	73	86	259	273
1504344	Q3Y8M6	259	273	C5J049	0.07	73	86	259	273
1504344	Q3Y8M6	259	273	D2Y180	0.04	66	100	259	273
1504344	Q3Y8M6	259	273	D3PFK2	0.008	73	100	259	273
1504344	Q3Y8M6	259	273	E2A2X0	0.06	73	86	272	286
1504344	Q3Y8M6	259	273	E2BHP8	0.05	73	86	252	266
1504344	Q3Y8M6	259	273	E3N1P0	0.04	66	100	347	361
1504344	Q3Y8M6	259	273	E5SUX9	0.02	73	100	259	273
1504344	Q3Y8M6	259	273	E5T1I1	0.01	73	100	179	193
1504344	Q3Y8M6	259	273	F0V424	0.02	73	100	256	270
1504344	Q3Y8M6	259	273	F1CIW8	0.009	66	100	206	220
1504344	Q3Y8M6	259	273	F1KVZ5	0.02	73	100	338	352
1504344	Q3Y8M6	259	273	O18416	0.0007	86	100	259	273
1504344	Q3Y8M6	259	273	O96764	0.1	66	86	259	273
1504344	Q3Y8M6	259	273	O97162	0.003	80	93	259	273
1504344	Q3Y8M6	259	273	P09491	0.1	71	85	260	273
1504344	Q3Y8M6	259	273	P15846	0.04	66	100	259	273
1504344	Q3Y8M6	259	273	Q1EHG7	0.0003	86	100	106	120
1504344	Q3Y8M6	259	273	Q1HPQ0	0.07	73	80	259	273
1504344	Q3Y8M6	259	273	Q1M2L8	0.1	66	93	259	273
1504344	Q3Y8M6	259	273	Q22866	0.03	66	100	259	273
1504344	Q3Y8M6	259	273	Q23939	0.0007	86	100	259	273
1504344	Q3Y8M6	259	273	Q25632	0.04	66	100	259	273
1504344	Q3Y8M6	259	273	Q2WBI0	0.001	86	93	259	273
1504344	Q3Y8M6	259	273	Q304Y3	0.0007	86	100	259	273
1504344	Q3Y8M6	259	273	Q3BJY7	0.0007	86	100	259	273
1504344	Q3Y8M6	259	273	Q5XUB7	0.05	73	86	259	273
1504344	Q3Y8M6	259	273	Q64F38	0.07	66	86	259	273
1504344	Q3Y8M6	259	273	Q6IUP9	0.003	80	100	259	273
1504344	Q3Y8M6	259	273	Q716X8	0.04	66	100	259	273
1504344	Q3Y8M6	259	273	Q7PKX8	0.05	66	93	259	273
1504344	Q3Y8M6	259	273	Q8IT89	0.003	80	93	259	273
1504344	Q3Y8M6	259	273	Q8T6L5	0.07	73	86	259	273
1504344	Q3Y8M6	259	273	Q8WR63	0.02	73	100	259	273
1504344	Q3Y8M6	259	273	Q95VA8	0.02	73	100	259	273
1504344	Q3Y8M6	259	273	Q9NAS5	0.01	73	100	259	273
1504344	Q3Y8M6	259	273	Q9NFZ4	0.0007	86	100	259	273
1504344	Q3Y8M6	259	273	Q9NG56	0.05	73	86	259	273
1504344	Q3Y8M6	259	273	Q9UB83	0.07	73	86	259	273
1504347	Q3Y8M6	169	183	A1KYZ1	1e-05	100	100	169	183
1504347	Q3Y8M6	169	183	A3EXN0	1e-05	100	100	169	183
1504347	Q3Y8M6	169	183	A5D6H8	1e-05	100	100	166	180
1504347	Q3Y8M6	169	183	A5D6I0	1e-05	100	100	169	183
1504347	Q3Y8M6	169	183	A5D6I1	1e-05	100	100	169	183
1504347	Q3Y8M6	169	183	A5D6I2	2e-05	100	100	169	183
1504347	Q3Y8M6	169	183	A5D6I4	1e-05	100	100	169	183
1504347	Q3Y8M6	169	183	A5D6I5	3e-05	93	100	169	183
1504347	Q3Y8M6	169	183	A5YWA8	1e-05	100	100	169	183
1504347	Q3Y8M6	169	183	A5Z1D9	1e-05	100	100	169	183
1504347	Q3Y8M6	169	183	A7XZI4	1e-05	100	100	169	183
1504347	Q3Y8M6	169	183	A7XZI8	1e-05	100	100	169	183
1504347	Q3Y8M6	169	183	A7XZL2	0.001	86	86	169	183
1504347	Q3Y8M6	169	183	A7XZL2	0.1	57	85	92	105
1504347	Q3Y8M6	169	183	A8D2L1	1e-05	100	100	169	183
1504347	Q3Y8M6	169	183	A8DKY0	1e-05	100	100	169	183
1504347	Q3Y8M6	169	183	A8NGJ2	2e-05	100	100	238	252
1504347	Q3Y8M6	169	183	B0KZJ4	1e-05	100	100	169	183
1504347	Q3Y8M6	169	183	B0X3L6	1e-05	100	100	169	183
1504347	Q3Y8M6	169	183	B2D1W4	9e-06	100	100	169	183
1504347	Q3Y8M6	169	183	B2DBG0	1e-05	100	100	169	183
1504347	Q3Y8M6	169	183	B3MX81	6e-05	100	100	766	780
1504347	Q3Y8M6	169	183	B3P0T9	5e-05	100	100	632	646
1504347	Q3Y8M6	169	183	B4HDY6	4e-05	100	100	595	609
1504347	Q3Y8M6	169	183	B4JGD4	6e-05	100	100	681	695
1504347	Q3Y8M6	169	183	B4K5U5	6e-05	100	100	623	637
1504347	Q3Y8M6	169	183	B4LZY4	6e-05	100	100	695	709
1504347	Q3Y8M6	169	183	B4NIS7	5e-05	100	100	683	697
1504347	Q3Y8M6	169	183	B4PS58	4e-05	100	100	566	580
1504347	Q3Y8M6	169	183	B4QYK2	4e-05	100	100	595	609
1504347	Q3Y8M6	169	183	B5TTU5	1e-05	100	100	169	183
1504347	Q3Y8M6	169	183	B6E457	1e-05	100	100	169	183
1504347	Q3Y8M6	169	183	B7PSX9	2e-05	100	100	89	103
1504347	Q3Y8M6	169	183	B7ZGK6	1e-05	100	100	169	183
1504347	Q3Y8M6	169	183	B7ZGK7	1e-05	100	100	169	183
1504347	Q3Y8M6	169	183	B7ZGK8	0.06	69	92	94	106
1504347	Q3Y8M6	169	183	C0L3K2	1e-05	100	100	169	183
1504347	Q3Y8M6	169	183	C1BVK0	0.0002	93	93	169	183
1504347	Q3Y8M6	169	183	C1BVW6	0.0002	93	93	169	183
1504347	Q3Y8M6	169	183	C1BZW3	0.0002	93	93	169	183
1504347	Q3Y8M6	169	183	C1C168	0.0002	93	93	169	183
1504347	Q3Y8M6	169	183	C4WTU7	1e-05	100	100	169	183
1504347	Q3Y8M6	169	183	C4WTU8	0.001	80	86	169	183
1504347	Q3Y8M6	169	183	C5J049	1e-05	100	100	169	183
1504347	Q3Y8M6	169	183	D2EAG0	5e-06	93	100	27	41
1504347	Q3Y8M6	169	183	D2Y180	1e-05	100	100	169	183
1504347	Q3Y8M6	169	183	D3PFK2	0.0002	93	93	169	183
1504347	Q3Y8M6	169	183	D3TP61	1e-05	100	100	169	183
1504347	Q3Y8M6	169	183	E0VRN2	1e-05	100	100	169	183
1504347	Q3Y8M6	169	183	E2A2X0	0.02	73	86	161	175
1504347	Q3Y8M6	169	183	E2BHP8	0.008	73	86	141	155
1504347	Q3Y8M6	169	183	E3N1P0	2e-05	100	100	257	271
1504347	Q3Y8M6	169	183	E5SUX7	1e-05	100	100	122	136
1504347	Q3Y8M6	169	183	E5SUX9	1e-05	100	100	169	183
1504347	Q3Y8M6	169	183	E5T1I1	9e-06	100	100	89	103
1504347	Q3Y8M6	169	183	E7D132	0.1	57	85	92	105
1504347	Q3Y8M6	169	183	F0V424	1e-05	100	100	166	180
1504347	Q3Y8M6	169	183	F1CIW8	1e-05	100	100	116	130
1504347	Q3Y8M6	169	183	F1KVZ5	2e-05	100	100	181	195
1504347	Q3Y8M6	169	183	F1L218	1e-05	100	100	141	155
1504347	Q3Y8M6	169	183	F1L3V2	1e-05	100	100	169	183
1504347	Q3Y8M6	169	183	F1L5K1	1e-05	100	100	169	183
1504347	Q3Y8M6	169	183	F1LAL7	9e-06	100	100	169	183
1504347	Q3Y8M6	169	183	F1LGG6	8e-06	100	100	120	134
1504347	Q3Y8M6	169	183	F1LGK7	8e-06	100	100	138	152
1504347	Q3Y8M6	169	183	O01673	1e-05	100	100	169	183
1504347	Q3Y8M6	169	183	O18416	1e-05	100	100	169	183
1504347	Q3Y8M6	169	183	O96764	1e-05	100	100	169	183
1504347	Q3Y8M6	169	183	O97162	1e-05	100	100	169	183
1504347	Q3Y8M6	169	183	P06754	2e-05	100	100	223	237
1504347	Q3Y8M6	169	183	P15846	1e-05	100	100	169	183
1504347	Q3Y8M6	169	183	P31816	1e-05	100	100	169	183
1504347	Q3Y8M6	169	183	P49455	3e-05	100	100	169	183
1504347	Q3Y8M6	169	183	Q058U3	3e-05	100	100	169	183
1504347	Q3Y8M6	169	183	Q17H71	9e-06	100	100	169	183
1504347	Q3Y8M6	169	183	Q17H75	1e-05	100	100	169	183
1504347	Q3Y8M6	169	183	Q17H76	1e-05	100	100	169	183
1504347	Q3Y8M6	169	183	Q1EHG7	6e-06	100	100	16	30
1504347	Q3Y8M6	169	183	Q1HPP7	0.007	73	86	137	151
1504347	Q3Y8M6	169	183	Q1HPP8	0.007	73	86	137	151
1504347	Q3Y8M6	169	183	Q1HPQ0	1e-05	100	100	169	183
1504347	Q3Y8M6	169	183	Q1M2L8	1e-05	100	100	169	183
1504347	Q3Y8M6	169	183	Q22866	1e-05	100	100	169	183
1504347	Q3Y8M6	169	183	Q23939	1e-05	100	100	169	183
1504347	Q3Y8M6	169	183	Q25632	1e-05	100	100	169	183
1504347	Q3Y8M6	169	183	Q27249	1e-05	100	100	141	155
1504347	Q3Y8M6	169	183	Q2WBI0	5e-05	93	100	169	183
1504347	Q3Y8M6	169	183	Q304Y3	1e-05	100	100	169	183
1504347	Q3Y8M6	169	183	Q380N3	5e-05	100	100	670	684
1504347	Q3Y8M6	169	183	Q3BJY7	1e-05	100	100	169	183
1504347	Q3Y8M6	169	183	Q5XUB7	1e-05	100	100	169	183
1504347	Q3Y8M6	169	183	Q60UW4	1e-05	100	100	141	155
1504347	Q3Y8M6	169	183	Q64F38	1e-05	100	100	169	183
1504347	Q3Y8M6	169	183	Q6IUP9	1e-05	100	100	169	183
1504347	Q3Y8M6	169	183	Q6LEH1	0.0004	100	100	184	196
1504347	Q3Y8M6	169	183	Q6LEH1	1e-05	100	100	169	183
1504347	Q3Y8M6	169	183	Q6XIU9	6e-06	100	100	117	131
1504347	Q3Y8M6	169	183	Q716X8	1e-05	100	100	169	183
1504347	Q3Y8M6	169	183	Q8IGY1	4e-05	100	100	595	609
1504347	Q3Y8M6	169	183	Q8IT89	1e-05	100	100	169	183
1504347	Q3Y8M6	169	183	Q8T379	1e-05	100	100	169	183
1504347	Q3Y8M6	169	183	Q8T6L5	1e-05	100	100	169	183
1504347	Q3Y8M6	169	183	Q8WR63	1e-05	100	100	169	183
1504347	Q3Y8M6	169	183	Q95VA8	1e-05	100	100	169	183
1504347	Q3Y8M6	169	183	Q9NAS5	7e-05	93	93	169	183
1504347	Q3Y8M6	169	183	Q9NFZ4	1e-05	100	100	169	183
1504347	Q3Y8M6	169	183	Q9NG56	1e-05	100	100	169	183
1504347	Q3Y8M6	169	183	Q9UB83	1e-05	100	100	169	183
1504348	Q3Y8M6	253	267	A1KYZ1	0.0003	93	100	253	267
1504348	Q3Y8M6	253	267	A2V716	0.002	86	93	253	267
1504348	Q3Y8M6	253	267	A3EXN0	0.0002	93	100	253	267
1504348	Q3Y8M6	253	267	A3EXQ3	0.03	78	92	46	59
1504348	Q3Y8M6	253	267	A5D6H8	0.0005	86	100	250	264
1504348	Q3Y8M6	253	267	A5D6I0	0.0001	93	100	253	267
1504348	Q3Y8M6	253	267	A5D6I1	0.0003	93	100	253	267
1504348	Q3Y8M6	253	267	A5D6I2	0.0003	93	100	253	267
1504348	Q3Y8M6	253	267	A5D6I4	0.0003	93	100	253	267
1504348	Q3Y8M6	253	267	A5D6I5	0.0004	93	93	253	267
1504348	Q3Y8M6	253	267	A5YWA8	4e-05	100	100	253	267
1504348	Q3Y8M6	253	267	A5Z1D9	0.0004	93	93	253	267
1504348	Q3Y8M6	253	267	A7XZI4	0.0003	93	100	253	267
1504348	Q3Y8M6	253	267	A7XZI8	0.0003	93	100	253	267
1504348	Q3Y8M6	253	267	A8D2L1	0.0006	86	100	253	267
1504348	Q3Y8M6	253	267	A8DKY0	0.0006	86	100	253	267
1504348	Q3Y8M6	253	267	B0KZJ4	0.0003	93	100	253	267
1504348	Q3Y8M6	253	267	B0X3L3	0.01	73	100	253	267
1504348	Q3Y8M6	253	267	B0X3L6	0.001	93	93	253	267
1504348	Q3Y8M6	253	267	B2DBG0	0.0005	93	93	253	267
1504348	Q3Y8M6	253	267	B3GD78	0.0002	86	100	43	57
1504348	Q3Y8M6	253	267	B3MX79	0.009	80	86	253	267
1504348	Q3Y8M6	253	267	B3P0T9	0.03	80	93	737	751
1504348	Q3Y8M6	253	267	B4HDY5	0.002	86	86	253	267
1504348	Q3Y8M6	253	267	B4HDY6	0.02	80	93	700	714
1504348	Q3Y8M6	253	267	B4JGD4	0.002	80	93	786	800
1504348	Q3Y8M6	253	267	B4JGD5	0.002	86	86	253	267
1504348	Q3Y8M6	253	267	B4K5U4	0.009	80	86	253	267
1504348	Q3Y8M6	253	267	B4K5U5	0.002	80	93	728	742
1504348	Q3Y8M6	253	267	B4LZY3	0.009	80	86	253	267
1504348	Q3Y8M6	253	267	B4LZY4	0.002	80	93	800	814
1504348	Q3Y8M6	253	267	B4NIS7	0.03	80	93	788	802
1504348	Q3Y8M6	253	267	B4NIS8	0.009	80	86	253	267
1504348	Q3Y8M6	253	267	B4PS58	0.02	80	93	671	685
1504348	Q3Y8M6	253	267	B5TTU5	0.0005	93	93	253	267
1504348	Q3Y8M6	253	267	B6E457	0.0003	93	100	253	267
1504348	Q3Y8M6	253	267	B7ZGK6	0.0009	93	93	253	267
1504348	Q3Y8M6	253	267	B7ZGK7	0.0003	93	100	253	267
1504348	Q3Y8M6	253	267	C0L3K2	0.0006	86	100	253	267
1504348	Q3Y8M6	253	267	C1BVK0	0.0009	86	100	253	267
1504348	Q3Y8M6	253	267	C1BVW6	0.0009	86	100	253	267
1504348	Q3Y8M6	253	267	C1BZW3	0.0009	86	100	253	267
1504348	Q3Y8M6	253	267	C1C168	0.0009	86	100	253	267
1504348	Q3Y8M6	253	267	C4WTU7	0.0003	93	100	253	267
1504348	Q3Y8M6	253	267	C5J049	0.0003	93	100	253	267
1504348	Q3Y8M6	253	267	D2Y180	0.0006	86	100	253	267
1504348	Q3Y8M6	253	267	D3PFK2	0.0009	86	100	253	267
1504348	Q3Y8M6	253	267	D3TP61	0.009	80	93	253	267
1504348	Q3Y8M6	253	267	D3TP64	0.08	71	92	221	234
1504348	Q3Y8M6	253	267	E0VRN0	0.04	80	80	253	267
1504348	Q3Y8M6	253	267	E0VRN2	0.03	78	92	253	266
1504348	Q3Y8M6	253	267	E2A2X0	0.0003	93	100	266	280
1504348	Q3Y8M6	253	267	E2BHP8	0.0003	93	100	246	260
1504348	Q3Y8M6	253	267	E3N1P0	0.0008	86	100	341	355
1504348	Q3Y8M6	253	267	E5SUX9	0.0003	93	100	253	267
1504348	Q3Y8M6	253	267	E5T1I1	0.0002	93	100	173	187
1504348	Q3Y8M6	253	267	E7BQV4	0.002	80	100	253	267
1504348	Q3Y8M6	253	267	F0V424	0.0003	93	100	250	264
1504348	Q3Y8M6	253	267	F1CIW8	0.0003	86	100	200	214
1504348	Q3Y8M6	253	267	F1L5K1	0.006	85	100	253	266
1504348	Q3Y8M6	253	267	O01673	0.009	80	93	253	267
1504348	Q3Y8M6	253	267	O18416	0.004	86	93	253	267
1504348	Q3Y8M6	253	267	O96764	0.0003	93	100	253	267
1504348	Q3Y8M6	253	267	O97162	0.0004	93	93	253	267
1504348	Q3Y8M6	253	267	P06754	0.01	80	93	307	321
1504348	Q3Y8M6	253	267	P09491	0.002	86	86	253	267
1504348	Q3Y8M6	253	267	P15846	0.0006	86	100	253	267
1504348	Q3Y8M6	253	267	P31816	0.0009	93	93	253	267
1504348	Q3Y8M6	253	267	P49455	0.02	73	93	253	267
1504348	Q3Y8M6	253	267	Q058U3	0.1	66	80	253	267
1504348	Q3Y8M6	253	267	Q17H74	0.0006	93	93	222	236
1504348	Q3Y8M6	253	267	Q17H75	0.0006	93	93	253	267
1504348	Q3Y8M6	253	267	Q17H80	0.002	80	100	253	267
1504348	Q3Y8M6	253	267	Q17H81	0.002	80	100	225	239
1504348	Q3Y8M6	253	267	Q1EHG7	0.0001	93	100	100	114
1504348	Q3Y8M6	253	267	Q1HPP7	0.03	78	92	221	234
1504348	Q3Y8M6	253	267	Q1HPP8	0.03	78	92	221	234
1504348	Q3Y8M6	253	267	Q1HPQ0	0.0005	93	93	253	267
1504348	Q3Y8M6	253	267	Q1M2L8	0.0003	93	100	253	267
1504348	Q3Y8M6	253	267	Q22866	0.0006	86	100	253	267
1504348	Q3Y8M6	253	267	Q23939	0.0003	93	100	253	267
1504348	Q3Y8M6	253	267	Q25632	0.0006	86	100	253	267
1504348	Q3Y8M6	253	267	Q27249	0.09	78	92	225	238
1504348	Q3Y8M6	253	267	Q2WBI0	0.0004	93	93	253	267
1504348	Q3Y8M6	253	267	Q304Y3	0.004	86	93	253	267
1504348	Q3Y8M6	253	267	Q380N3	0.002	93	93	754	768
1504348	Q3Y8M6	253	267	Q3BJY7	0.0003	93	100	253	267
1504348	Q3Y8M6	253	267	Q5XUB7	0.0003	93	100	253	267
1504348	Q3Y8M6	253	267	Q60UW4	0.09	78	92	225	238
1504348	Q3Y8M6	253	267	Q64F38	0.0003	93	100	253	267
1504348	Q3Y8M6	253	267	Q6IUP9	0.0003	93	100	253	267
1504348	Q3Y8M6	253	267	Q6NN28	0.009	80	93	253	267
1504348	Q3Y8M6	253	267	Q716X8	0.0006	86	100	253	267
1504348	Q3Y8M6	253	267	Q7PKX8	0.0006	86	100	253	267
1504348	Q3Y8M6	253	267	Q8IGY1	0.02	80	93	679	693
1504348	Q3Y8M6	253	267	Q8IT89	0.0004	93	93	253	267
1504348	Q3Y8M6	253	267	Q8T6L5	0.0003	93	100	253	267
1504348	Q3Y8M6	253	267	Q8WR63	0.0003	93	100	253	267
1504348	Q3Y8M6	253	267	Q95VA8	0.0003	93	100	253	267
1504348	Q3Y8M6	253	267	Q9NAS5	0.0006	86	100	253	267
1504348	Q3Y8M6	253	267	Q9NFZ4	0.0003	93	100	253	267
1504348	Q3Y8M6	253	267	Q9NG56	0.0003	93	100	253	267
1504348	Q3Y8M6	253	267	Q9UB83	0.0003	93	100	253	267
1504349	Q3Y8M6	73	87	A1KYZ1	0.008	73	86	73	87
1504349	Q3Y8M6	73	87	A3EXN0	0.1	66	80	73	87
1504349	Q3Y8M6	73	87	A5D6H8	2e-05	93	93	70	84
1504349	Q3Y8M6	73	87	A5D6I0	0.0002	86	86	73	87
1504349	Q3Y8M6	73	87	A5D6I1	2e-05	93	93	73	87
1504349	Q3Y8M6	73	87	A5D6I2	0.0004	86	86	73	87
1504349	Q3Y8M6	73	87	A5D6I4	0.0003	86	86	73	87
1504349	Q3Y8M6	73	87	A5D6I5	0.0002	86	93	73	87
1504349	Q3Y8M6	73	87	A5YWA8	9e-06	93	100	73	87
1504349	Q3Y8M6	73	87	A5Z1D9	0.006	80	80	73	87
1504349	Q3Y8M6	73	87	A7XZI4	0.03	66	86	73	87
1504349	Q3Y8M6	73	87	A7XZI8	0.008	73	86	73	87
1504349	Q3Y8M6	73	87	A7XZL2	0.09	66	80	73	87
1504349	Q3Y8M6	73	87	A8D2L1	0.1	66	73	73	87
1504349	Q3Y8M6	73	87	B0KZJ4	0.008	73	86	73	87
1504349	Q3Y8M6	73	87	B0X3L6	0.003	80	86	73	87
1504349	Q3Y8M6	73	87	B2DBG0	0.003	80	86	73	87
1504349	Q3Y8M6	73	87	B5TTU5	0.003	80	86	73	87
1504349	Q3Y8M6	73	87	B7ZGK6	0.0003	86	86	73	87
1504349	Q3Y8M6	73	87	B7ZGK7	0.0003	86	86	73	87
1504349	Q3Y8M6	73	87	B7ZGK8	8e-05	86	100	73	87
1504349	Q3Y8M6	73	87	C1BVK0	8e-05	86	100	73	87
1504349	Q3Y8M6	73	87	C1BVW6	8e-05	86	100	73	87
1504349	Q3Y8M6	73	87	C1BZW3	8e-05	86	100	73	87
1504349	Q3Y8M6	73	87	C1C168	8e-05	86	100	73	87
1504349	Q3Y8M6	73	87	C4WTU7	0.0003	86	86	73	87
1504349	Q3Y8M6	73	87	C4WTU8	0.0002	86	86	73	87
1504349	Q3Y8M6	73	87	C5J049	0.0003	86	86	73	87
1504349	Q3Y8M6	73	87	D3PFK2	8e-05	86	100	73	87
1504349	Q3Y8M6	73	87	D3TP61	0.003	80	86	73	87
1504349	Q3Y8M6	73	87	D6X4X3	0.1	60	86	73	87
1504349	Q3Y8M6	73	87	E0VRN2	0.0003	86	86	73	87
1504349	Q3Y8M6	73	87	E2C127	0.02	66	93	73	87
1504349	Q3Y8M6	73	87	E7BQV4	0.07	66	80	73	87
1504349	Q3Y8M6	73	87	E7D132	0.0007	80	86	73	87
1504349	Q3Y8M6	73	87	F1CIW8	1e-05	93	93	20	34
1504349	Q3Y8M6	73	87	O18416	0.008	73	86	73	87
1504349	Q3Y8M6	73	87	O96764	0.02	78	85	74	87
1504349	Q3Y8M6	73	87	O97162	0.006	80	80	73	87
1504349	Q3Y8M6	73	87	P31816	0.003	80	86	73	87
1504349	Q3Y8M6	73	87	P49455	0.006	80	86	73	87
1504349	Q3Y8M6	73	87	Q058U3	0.006	80	86	73	87
1504349	Q3Y8M6	73	87	Q17H71	0.002	80	86	73	87
1504349	Q3Y8M6	73	87	Q17H75	0.003	80	86	73	87
1504349	Q3Y8M6	73	87	Q17H76	0.003	80	86	73	87
1504349	Q3Y8M6	73	87	Q1HPQ0	0.003	80	86	73	87
1504349	Q3Y8M6	73	87	Q1M2L8	0.05	66	86	73	87
1504349	Q3Y8M6	73	87	Q23939	0.008	73	86	73	87
1504349	Q3Y8M6	73	87	Q2WBI0	0.004	73	93	73	87
1504349	Q3Y8M6	73	87	Q304Y3	0.008	73	86	73	87
1504349	Q3Y8M6	73	87	Q3BJY7	0.02	73	80	73	87
1504349	Q3Y8M6	73	87	Q5XUB7	0.0003	86	86	73	87
1504349	Q3Y8M6	73	87	Q64F38	0.0003	86	86	73	87
1504349	Q3Y8M6	73	87	Q6IUP9	0.1	66	80	73	87
1504349	Q3Y8M6	73	87	Q6LEH1	0.003	80	86	73	87
1504349	Q3Y8M6	73	87	Q6NN28	0.003	80	86	73	87
1504349	Q3Y8M6	73	87	Q6XIU9	0.001	80	86	21	35
1504349	Q3Y8M6	73	87	Q8IT89	0.006	80	80	73	87
1504349	Q3Y8M6	73	87	Q8T379	0.0003	86	86	73	87
1504349	Q3Y8M6	73	87	Q8T6L5	0.0003	86	86	73	87
1504349	Q3Y8M6	73	87	Q9NFZ4	0.03	66	86	73	87
1504349	Q3Y8M6	73	87	Q9NG56	0.0003	86	86	73	87
1504349	Q3Y8M6	73	87	Q9UB83	0.0003	86	86	73	87
1504350	Q3Y8M6	103	117	A1KYZ1	0.03	73	73	103	117
1504350	Q3Y8M6	103	117	A3EXN0	0.0006	86	86	103	117
1504350	Q3Y8M6	103	117	A5D6I0	0.08	73	80	103	117
1504350	Q3Y8M6	103	117	A5D6I2	0.03	73	73	103	117
1504350	Q3Y8M6	103	117	A5D6I4	0.03	73	73	103	117
1504350	Q3Y8M6	103	117	A5D6I5	0.1	66	73	103	117
1504350	Q3Y8M6	103	117	A5YWA8	5e-06	100	100	103	117
1504350	Q3Y8M6	103	117	A5Z1D9	0.06	73	73	103	117
1504350	Q3Y8M6	103	117	A7XZI4	0.03	73	73	103	117
1504350	Q3Y8M6	103	117	A7XZI8	0.04	73	73	103	117
1504350	Q3Y8M6	103	117	A7XZL2	0.02	73	73	103	117
1504350	Q3Y8M6	103	117	A8NGJ2	0.09	66	80	66	80
1504350	Q3Y8M6	103	117	B0KZJ4	0.03	73	73	103	117
1504350	Q3Y8M6	103	117	B0X3L6	0.009	73	86	103	117
1504350	Q3Y8M6	103	117	B2D1W4	0.1	66	73	103	117
1504350	Q3Y8M6	103	117	B2DBG0	0.0006	86	86	103	117
1504350	Q3Y8M6	103	117	B3MX81	0.03	73	86	700	714
1504350	Q3Y8M6	103	117	B3P0T9	0.02	73	86	566	580
1504350	Q3Y8M6	103	117	B4HDY6	0.02	73	86	529	543
1504350	Q3Y8M6	103	117	B4JGD4	0.03	73	86	615	629
1504350	Q3Y8M6	103	117	B4K5U5	0.03	73	86	557	571
1504350	Q3Y8M6	103	117	B4LZY4	0.03	73	86	629	643
1504350	Q3Y8M6	103	117	B4NIS7	0.02	73	86	617	631
1504350	Q3Y8M6	103	117	B4PS58	0.02	73	86	500	514
1504350	Q3Y8M6	103	117	B4QYK2	0.02	73	86	529	543
1504350	Q3Y8M6	103	117	B5TTU5	0.003	80	86	103	117
1504350	Q3Y8M6	103	117	B6E457	0.04	73	73	103	117
1504350	Q3Y8M6	103	117	B7PSX9	0.06	73	73	23	37
1504350	Q3Y8M6	103	117	B7ZGK6	0.0006	86	86	103	117
1504350	Q3Y8M6	103	117	B7ZGK7	0.0006	86	86	103	117
1504350	Q3Y8M6	103	117	B7ZGK8	0.08	73	73	103	117
1504350	Q3Y8M6	103	117	C1BVK0	0.03	73	80	103	117
1504350	Q3Y8M6	103	117	C1BVW6	0.03	73	80	103	117
1504350	Q3Y8M6	103	117	C1BZW3	0.03	73	80	103	117
1504350	Q3Y8M6	103	117	C1C168	0.03	73	80	103	117
1504350	Q3Y8M6	103	117	C1C3D3	0.005	73	86	71	85
1504350	Q3Y8M6	103	117	C3UTC9	5e-05	93	93	103	117
1504350	Q3Y8M6	103	117	C4WTU7	0.0006	86	86	103	117
1504350	Q3Y8M6	103	117	C4WTU8	0.0004	86	86	103	117
1504350	Q3Y8M6	103	117	C5J049	0.0006	86	86	103	117
1504350	Q3Y8M6	103	117	D3PFK2	0.004	80	80	103	117
1504350	Q3Y8M6	103	117	D3TP61	0.006	73	86	103	117
1504350	Q3Y8M6	103	117	D3TP64	0.02	66	86	71	85
1504350	Q3Y8M6	103	117	D6X4X3	9e-05	93	93	103	117
1504350	Q3Y8M6	103	117	E0VRN0	0.01	80	80	103	117
1504350	Q3Y8M6	103	117	E0VRN2	0.0006	86	86	103	117
1504350	Q3Y8M6	103	117	E2A2X0	0.0007	86	86	70	84
1504350	Q3Y8M6	103	117	E2BHP8	0.0006	86	86	33	47
1504350	Q3Y8M6	103	117	E2C127	0.0002	86	86	103	117
1504350	Q3Y8M6	103	117	E3X6X5	0.005	73	86	72	86
1504350	Q3Y8M6	103	117	E5SUX9	0.06	73	73	103	117
1504350	Q3Y8M6	103	117	E5T1I1	0.04	73	73	23	37
1504350	Q3Y8M6	103	117	E7D132	0.02	73	73	103	117
1504350	Q3Y8M6	103	117	F0V424	0.06	73	73	100	114
1504350	Q3Y8M6	103	117	F1L218	0.1	66	73	75	89
1504350	Q3Y8M6	103	117	F1LAL7	0.1	66	73	103	117
1504350	Q3Y8M6	103	117	F1LGG6	0.09	66	73	54	68
1504350	Q3Y8M6	103	117	F1LGK7	0.1	66	73	72	86
1504350	Q3Y8M6	103	117	O18416	0.04	73	73	103	117
1504350	Q3Y8M6	103	117	O96764	0.009	73	86	103	117
1504350	Q3Y8M6	103	117	O97162	0.06	73	73	103	117
1504350	Q3Y8M6	103	117	P06754	0.007	73	86	157	171
1504350	Q3Y8M6	103	117	P31816	0.0006	86	86	103	117
1504350	Q3Y8M6	103	117	P49455	0.01	73	86	103	117
1504350	Q3Y8M6	103	117	Q058U3	0.01	73	86	103	117
1504350	Q3Y8M6	103	117	Q17H71	0.005	73	86	103	117
1504350	Q3Y8M6	103	117	Q17H72	0.007	73	86	72	86
1504350	Q3Y8M6	103	117	Q17H73	0.007	73	86	72	86
1504350	Q3Y8M6	103	117	Q17H74	0.007	73	86	72	86
1504350	Q3Y8M6	103	117	Q17H75	0.009	73	86	103	117
1504350	Q3Y8M6	103	117	Q17H76	0.008	73	86	103	117
1504350	Q3Y8M6	103	117	Q17H77	0.007	73	86	72	86
1504350	Q3Y8M6	103	117	Q17H78	0.007	73	86	72	86
1504350	Q3Y8M6	103	117	Q1HPP7	0.002	80	86	71	85
1504350	Q3Y8M6	103	117	Q1HPP8	0.002	80	86	71	85
1504350	Q3Y8M6	103	117	Q1HPQ0	0.003	80	86	103	117
1504350	Q3Y8M6	103	117	Q1M2L8	0.02	73	80	103	117
1504350	Q3Y8M6	103	117	Q23939	0.04	73	73	103	117
1504350	Q3Y8M6	103	117	Q27249	0.1	60	86	75	89
1504350	Q3Y8M6	103	117	Q2WBI0	0.03	73	73	103	117
1504350	Q3Y8M6	103	117	Q304Y3	0.04	73	73	103	117
1504350	Q3Y8M6	103	117	Q380N3	0.03	73	86	604	618
1504350	Q3Y8M6	103	117	Q3BJY7	0.04	73	73	103	117
1504350	Q3Y8M6	103	117	Q5XUB7	0.0006	86	86	103	117
1504350	Q3Y8M6	103	117	Q64F38	0.0006	86	86	103	117
1504350	Q3Y8M6	103	117	Q6IUP9	0.03	73	73	103	117
1504350	Q3Y8M6	103	117	Q6NN28	0.006	73	86	103	117
1504350	Q3Y8M6	103	117	Q6XIU9	0.003	73	86	51	65
1504350	Q3Y8M6	103	117	Q8IG84	0.02	73	86	541	555
1504350	Q3Y8M6	103	117	Q8IGY1	0.02	73	86	529	543
1504350	Q3Y8M6	103	117	Q8IT89	0.06	73	73	103	117
1504350	Q3Y8M6	103	117	Q8T379	0.0007	86	86	103	117
1504350	Q3Y8M6	103	117	Q8T380	0.004	80	80	103	117
1504350	Q3Y8M6	103	117	Q8T6L5	0.0006	86	86	103	117
1504350	Q3Y8M6	103	117	Q8WR63	0.06	73	73	103	117
1504350	Q3Y8M6	103	117	Q95TA3	0.01	73	86	304	318
1504350	Q3Y8M6	103	117	Q95VA8	0.1	73	73	103	117
1504350	Q3Y8M6	103	117	Q9NAS5	0.1	66	73	103	117
1504350	Q3Y8M6	103	117	Q9NG56	0.0006	86	86	103	117
1504350	Q3Y8M6	103	117	Q9UB83	0.0006	86	86	103	117
1504351	Q3Y8M6	109	123	A1KYZ1	0.0004	86	86	109	123
1504351	Q3Y8M6	109	123	A3EXN0	4e-05	93	93	109	123
1504351	Q3Y8M6	109	123	A5D6H8	0.02	73	80	106	120
1504351	Q3Y8M6	109	123	A5D6I0	6e-05	93	93	109	123
1504351	Q3Y8M6	109	123	A5D6I1	0.02	73	86	109	123
1504351	Q3Y8M6	109	123	A5D6I2	0.004	80	86	109	123
1504351	Q3Y8M6	109	123	A5D6I4	0.003	80	86	109	123
1504351	Q3Y8M6	109	123	A5D6I5	0.02	73	80	109	123
1504351	Q3Y8M6	109	123	A5YWA8	6e-06	100	100	109	123
1504351	Q3Y8M6	109	123	A5Z1D9	0.0005	86	86	109	123
1504351	Q3Y8M6	109	123	A7XZI4	0.02	73	86	109	123
1504351	Q3Y8M6	109	123	A7XZI8	0.002	80	86	109	123
1504351	Q3Y8M6	109	123	A7XZL2	0.01	73	86	109	123
1504351	Q3Y8M6	109	123	A8DKY0	0.1	66	80	109	123
1504351	Q3Y8M6	109	123	A8NGJ2	0.02	73	86	72	86
1504351	Q3Y8M6	109	123	A8NGJ2	0.1	66	80	120	134
1504351	Q3Y8M6	109	123	B0KZJ4	0.0004	86	86	109	123
1504351	Q3Y8M6	109	123	B0X3L3	0.1	60	86	109	123
1504351	Q3Y8M6	109	123	B0X3L6	0.003	80	86	109	123
1504351	Q3Y8M6	109	123	B2D1W4	0.06	66	80	109	123
1504351	Q3Y8M6	109	123	B2DBG0	4e-05	93	93	109	123
1504351	Q3Y8M6	109	123	B3MX81	0.0008	86	93	706	720
1504351	Q3Y8M6	109	123	B3P0T9	0.0006	86	93	572	586
1504351	Q3Y8M6	109	123	B4HDY6	0.0006	86	93	535	549
1504351	Q3Y8M6	109	123	B4JGD4	0.0008	86	93	621	635
1504351	Q3Y8M6	109	123	B4K5U5	0.0008	86	93	563	577
1504351	Q3Y8M6	109	123	B4LZY4	0.0008	86	93	635	649
1504351	Q3Y8M6	109	123	B4NIS7	0.0007	86	93	623	637
1504351	Q3Y8M6	109	123	B4PS58	0.0005	86	93	506	520
1504351	Q3Y8M6	109	123	B4QYK2	0.0006	86	93	535	549
1504351	Q3Y8M6	109	123	B5TTU5	0.0002	86	93	109	123
1504351	Q3Y8M6	109	123	B6E457	0.002	80	86	109	123
1504351	Q3Y8M6	109	123	B7PSX9	0.0006	86	86	29	43
1504351	Q3Y8M6	109	123	B7ZGK6	4e-05	93	93	109	123
1504351	Q3Y8M6	109	123	B7ZGK7	4e-05	93	93	109	123
1504351	Q3Y8M6	109	123	B7ZGK8	0.0004	86	86	109	123
1504351	Q3Y8M6	109	123	C0L3K2	0.1	66	80	109	123
1504351	Q3Y8M6	109	123	C1BVK0	0.002	80	93	109	123
1504351	Q3Y8M6	109	123	C1BVW6	0.002	80	93	109	123
1504351	Q3Y8M6	109	123	C1BZW3	0.002	80	93	109	123
1504351	Q3Y8M6	109	123	C1C168	0.002	80	93	109	123
1504351	Q3Y8M6	109	123	C1C3D3	0.0001	86	93	77	91
1504351	Q3Y8M6	109	123	C3UTC9	3e-06	100	100	109	123
1504351	Q3Y8M6	109	123	C4WTU7	4e-05	93	93	109	123
1504351	Q3Y8M6	109	123	C4WTU8	3e-05	93	93	109	123
1504351	Q3Y8M6	109	123	C5J049	0.0005	86	86	109	123
1504351	Q3Y8M6	109	123	D3PFK2	0.0005	86	93	109	123
1504351	Q3Y8M6	109	123	D3TP61	0.0002	86	93	109	123
1504351	Q3Y8M6	109	123	D3TP64	0.0002	86	93	77	91
1504351	Q3Y8M6	109	123	D3TRT1	0.1	66	80	109	123
1504351	Q3Y8M6	109	123	D6X4X3	6e-06	100	100	109	123
1504351	Q3Y8M6	109	123	E0VRN0	6e-05	93	93	109	123
1504351	Q3Y8M6	109	123	E0VRN2	4e-05	93	93	109	123
1504351	Q3Y8M6	109	123	E2A2X0	4e-05	93	93	76	90
1504351	Q3Y8M6	109	123	E2BHP8	4e-05	93	93	39	53
1504351	Q3Y8M6	109	123	E2C127	0.0003	86	86	109	123
1504351	Q3Y8M6	109	123	E3N1P0	0.09	60	93	151	165
1504351	Q3Y8M6	109	123	E3X6X5	0.002	80	86	78	92
1504351	Q3Y8M6	109	123	E5L9W7	0.07	66	80	109	123
1504351	Q3Y8M6	109	123	E5SUX9	0.003	80	80	109	123
1504351	Q3Y8M6	109	123	E5T1I1	0.002	80	80	29	43
1504351	Q3Y8M6	109	123	E7BQV4	0.01	73	86	109	123
1504351	Q3Y8M6	109	123	E7D132	0.0008	80	86	109	123
1504351	Q3Y8M6	109	123	F0V424	0.003	80	80	106	120
1504351	Q3Y8M6	109	123	F1CIW8	0.02	78	78	57	70
1504351	Q3Y8M6	109	123	F1KVZ5	0.1	66	80	121	135
1504351	Q3Y8M6	109	123	F1L218	0.009	73	86	81	95
1504351	Q3Y8M6	109	123	F1L3V2	0.1	66	80	109	123
1504351	Q3Y8M6	109	123	F1L5K1	0.09	66	80	109	123
1504351	Q3Y8M6	109	123	F1LAL7	0.06	66	80	109	123
1504351	Q3Y8M6	109	123	F1LGG6	0.05	66	80	60	74
1504351	Q3Y8M6	109	123	F1LGK7	0.05	66	80	78	92
1504351	Q3Y8M6	109	123	O18416	0.002	80	86	109	123
1504351	Q3Y8M6	109	123	O96764	0.003	80	86	109	123
1504351	Q3Y8M6	109	123	O97162	0.0005	86	86	109	123
1504351	Q3Y8M6	109	123	P06754	0.0002	86	93	163	177
1504351	Q3Y8M6	109	123	P31816	4e-05	93	93	109	123
1504351	Q3Y8M6	109	123	P49455	0.0004	86	93	109	123
1504351	Q3Y8M6	109	123	Q058U3	0.0004	86	93	109	123
1504351	Q3Y8M6	109	123	Q17H71	0.002	80	86	109	123
1504351	Q3Y8M6	109	123	Q17H72	0.003	80	86	78	92
1504351	Q3Y8M6	109	123	Q17H73	0.003	80	86	78	92
1504351	Q3Y8M6	109	123	Q17H74	0.003	80	86	78	92
1504351	Q3Y8M6	109	123	Q17H75	0.003	80	86	109	123
1504351	Q3Y8M6	109	123	Q17H76	0.003	80	86	109	123
1504351	Q3Y8M6	109	123	Q17H77	0.003	80	86	78	92
1504351	Q3Y8M6	109	123	Q17H78	0.003	80	86	78	92
1504351	Q3Y8M6	109	123	Q17H80	0.1	60	86	109	123
1504351	Q3Y8M6	109	123	Q17H81	0.1	60	86	81	95
1504351	Q3Y8M6	109	123	Q17H82	0.1	60	86	109	123
1504351	Q3Y8M6	109	123	Q1HPP7	0.0002	86	93	77	91
1504351	Q3Y8M6	109	123	Q1HPP8	0.0002	86	93	77	91
1504351	Q3Y8M6	109	123	Q1HPQ0	0.0002	86	93	109	123
1504351	Q3Y8M6	109	123	Q1M2L8	0.0008	80	93	109	123
1504351	Q3Y8M6	109	123	Q23939	0.002	80	86	109	123
1504351	Q3Y8M6	109	123	Q25632	0.1	66	80	109	123
1504351	Q3Y8M6	109	123	Q27249	0.06	60	93	81	95
1504351	Q3Y8M6	109	123	Q2WBI0	0.05	73	73	109	123
1504351	Q3Y8M6	109	123	Q304Y3	0.002	80	86	109	123
1504351	Q3Y8M6	109	123	Q380N3	0.01	80	86	610	624
1504351	Q3Y8M6	109	123	Q3BJY7	0.002	80	86	109	123
1504351	Q3Y8M6	109	123	Q5XUB7	4e-05	93	93	109	123
1504351	Q3Y8M6	109	123	Q60UW4	0.06	60	93	81	95
1504351	Q3Y8M6	109	123	Q64F38	4e-05	93	93	109	123
1504351	Q3Y8M6	109	123	Q6IUP9	0.02	73	86	109	123
1504351	Q3Y8M6	109	123	Q6NN28	0.0002	86	93	109	123
1504351	Q3Y8M6	109	123	Q6XIU9	8e-05	86	93	57	71
1504351	Q3Y8M6	109	123	Q7PKX8	0.1	60	86	109	123
1504351	Q3Y8M6	109	123	Q8IG84	0.0005	86	93	547	561
1504351	Q3Y8M6	109	123	Q8IGY1	0.0006	86	93	535	549
1504351	Q3Y8M6	109	123	Q8IT89	0.0005	86	86	109	123
1504351	Q3Y8M6	109	123	Q8T379	5e-05	93	93	109	123
1504351	Q3Y8M6	109	123	Q8T380	0.02	73	86	109	123
1504351	Q3Y8M6	109	123	Q8T6L5	4e-05	93	93	109	123
1504351	Q3Y8M6	109	123	Q8WR63	0.003	80	80	109	123
1504351	Q3Y8M6	109	123	Q95TA3	0.0003	86	93	310	324
1504351	Q3Y8M6	109	123	Q95VA8	0.002	80	80	109	123
1504351	Q3Y8M6	109	123	Q9NAS5	0.07	66	80	109	123
1504351	Q3Y8M6	109	123	Q9NFZ4	0.0008	80	93	109	123
1504351	Q3Y8M6	109	123	Q9NG56	4e-05	93	93	109	123
1504351	Q3Y8M6	109	123	Q9UB83	0.0003	86	86	109	123
1504353	Q3Y8M6	67	81	A5D6H8	0.03	73	80	64	78
1504353	Q3Y8M6	67	81	A5D6I1	0.03	73	80	67	81
1504353	Q3Y8M6	67	81	A5D6I4	0.05	73	80	67	81
1504353	Q3Y8M6	67	81	A5YWA8	2e-05	93	100	67	81
1504353	Q3Y8M6	67	81	F1CIW8	0.04	73	80	14	28
1504353	Q3Y8M6	67	81	Q8T379	0.1	71	78	68	81
1504357	Q3Y8M6	175	189	A1KYZ1	1e-05	100	100	175	189
1504357	Q3Y8M6	175	189	A3EXN0	4e-05	93	100	175	189
1504357	Q3Y8M6	175	189	A5D6H8	1e-05	100	100	172	186
1504357	Q3Y8M6	175	189	A5D6I0	0.0004	86	93	175	189
1504357	Q3Y8M6	175	189	A5D6I1	0.0001	86	100	175	189
1504357	Q3Y8M6	175	189	A5D6I2	2e-05	100	100	175	189
1504357	Q3Y8M6	175	189	A5D6I4	1e-05	100	100	175	189
1504357	Q3Y8M6	175	189	A5D6I5	5e-05	93	100	175	189
1504357	Q3Y8M6	175	189	A5YWA8	1e-05	100	100	175	189
1504357	Q3Y8M6	175	189	A5Z1D9	4e-05	93	100	175	189
1504357	Q3Y8M6	175	189	A7XZI4	4e-05	93	100	175	189
1504357	Q3Y8M6	175	189	A7XZI8	2e-05	100	100	175	189
1504357	Q3Y8M6	175	189	A8D2L1	0.0003	86	93	175	189
1504357	Q3Y8M6	175	189	A8DKY0	0.0003	86	93	175	189
1504357	Q3Y8M6	175	189	A8NGJ2	0.0003	86	93	244	258
1504357	Q3Y8M6	175	189	B0KZJ4	1e-05	100	100	175	189
1504357	Q3Y8M6	175	189	B0X3L6	0.0004	86	86	175	189
1504357	Q3Y8M6	175	189	B2D1W4	0.0008	80	93	175	189
1504357	Q3Y8M6	175	189	B2DBG0	7e-05	93	93	175	189
1504357	Q3Y8M6	175	189	B3MX81	0.001	86	93	772	786
1504357	Q3Y8M6	175	189	B3P0T9	0.001	86	93	638	652
1504357	Q3Y8M6	175	189	B4HDY6	0.001	86	93	601	615
1504357	Q3Y8M6	175	189	B4JGD4	0.001	86	93	687	701
1504357	Q3Y8M6	175	189	B4K5U5	0.001	86	93	629	643
1504357	Q3Y8M6	175	189	B4LZY4	0.001	86	93	701	715
1504357	Q3Y8M6	175	189	B4NIS7	0.001	86	93	689	703
1504357	Q3Y8M6	175	189	B4PS58	0.001	86	93	572	586
1504357	Q3Y8M6	175	189	B4QYK2	0.001	86	93	601	615
1504357	Q3Y8M6	175	189	B5TTU5	4e-05	93	100	175	189
1504357	Q3Y8M6	175	189	B6E457	1e-05	100	100	175	189
1504357	Q3Y8M6	175	189	B7PSX9	4e-05	93	100	95	109
1504357	Q3Y8M6	175	189	B7ZGK6	4e-05	93	100	175	189
1504357	Q3Y8M6	175	189	B7ZGK7	4e-05	93	100	175	189
1504357	Q3Y8M6	175	189	C0L3K2	0.0003	86	93	175	189
1504357	Q3Y8M6	175	189	C1BVK0	4e-05	93	100	175	189
1504357	Q3Y8M6	175	189	C1BVW6	4e-05	93	100	175	189
1504357	Q3Y8M6	175	189	C1BZW3	4e-05	93	100	175	189
1504357	Q3Y8M6	175	189	C1C168	4e-05	93	100	175	189
1504357	Q3Y8M6	175	189	C1C3D3	0.07	66	80	143	157
1504357	Q3Y8M6	175	189	C4WTU7	4e-05	93	100	175	189
1504357	Q3Y8M6	175	189	C4WTU8	0.08	66	80	175	189
1504357	Q3Y8M6	175	189	C5J049	4e-05	93	100	175	189
1504357	Q3Y8M6	175	189	D2Y180	0.0003	86	93	175	189
1504357	Q3Y8M6	175	189	D3PFK2	4e-05	93	100	175	189
1504357	Q3Y8M6	175	189	D3TP61	0.0004	86	93	175	189
1504357	Q3Y8M6	175	189	D3TP64	0.07	66	80	143	157
1504357	Q3Y8M6	175	189	E0VRN2	4e-05	93	100	175	189
1504357	Q3Y8M6	175	189	E2A2X0	0.005	80	86	167	181
1504357	Q3Y8M6	175	189	E2BHP8	0.004	80	86	147	161
1504357	Q3Y8M6	175	189	E3N1P0	0.0003	86	93	263	277
1504357	Q3Y8M6	175	189	E3X6X4	0.1	66	80	33	47
1504357	Q3Y8M6	175	189	E5SUX7	0.0002	86	93	128	142
1504357	Q3Y8M6	175	189	E5SUX9	0.0003	86	93	175	189
1504357	Q3Y8M6	175	189	E5T1I1	0.0002	86	93	95	109
1504357	Q3Y8M6	175	189	F0V424	0.0003	86	93	172	186
1504357	Q3Y8M6	175	189	F1CIW8	1e-05	100	100	122	136
1504357	Q3Y8M6	175	189	F1KVZ5	0.003	92	92	187	199
1504357	Q3Y8M6	175	189	F1L218	0.0002	86	93	147	161
1504357	Q3Y8M6	175	189	F1L3V2	0.0003	86	93	175	189
1504357	Q3Y8M6	175	189	F1L5K1	0.0002	86	93	175	189
1504357	Q3Y8M6	175	189	F1LAL7	0.0002	86	93	175	189
1504357	Q3Y8M6	175	189	F1LGG6	0.0002	86	93	126	140
1504357	Q3Y8M6	175	189	F1LGK7	0.0002	86	93	144	158
1504357	Q3Y8M6	175	189	O01673	0.0003	86	93	175	189
1504357	Q3Y8M6	175	189	O18416	1e-05	100	100	175	189
1504357	Q3Y8M6	175	189	O96764	0.0003	86	93	175	189
1504357	Q3Y8M6	175	189	O97162	4e-05	93	100	175	189
1504357	Q3Y8M6	175	189	P06754	0.0004	86	93	229	243
1504357	Q3Y8M6	175	189	P15846	0.0003	86	93	175	189
1504357	Q3Y8M6	175	189	P31816	7e-05	93	93	175	189
1504357	Q3Y8M6	175	189	P49455	0.0007	86	93	175	189
1504357	Q3Y8M6	175	189	Q058U3	0.0007	86	93	175	189
1504357	Q3Y8M6	175	189	Q17H71	0.002	92	92	175	187
1504357	Q3Y8M6	175	189	Q17H72	0.07	66	80	144	158
1504357	Q3Y8M6	175	189	Q17H73	0.07	66	80	144	158
1504357	Q3Y8M6	175	189	Q17H74	0.07	66	80	144	158
1504357	Q3Y8M6	175	189	Q17H75	0.0004	86	86	175	189
1504357	Q3Y8M6	175	189	Q17H76	0.0003	86	86	175	189
1504357	Q3Y8M6	175	189	Q17H77	0.07	66	80	144	158
1504357	Q3Y8M6	175	189	Q17H78	0.07	66	80	144	158
1504357	Q3Y8M6	175	189	Q1EHG7	6e-06	100	100	22	36
1504357	Q3Y8M6	175	189	Q1HPP7	0.03	73	80	143	157
1504357	Q3Y8M6	175	189	Q1HPP8	0.03	73	80	143	157
1504357	Q3Y8M6	175	189	Q1HPQ0	4e-05	93	100	175	189
1504357	Q3Y8M6	175	189	Q1M2L8	1e-05	100	100	175	189
1504357	Q3Y8M6	175	189	Q22866	0.0003	86	93	175	189
1504357	Q3Y8M6	175	189	Q23939	1e-05	100	100	175	189
1504357	Q3Y8M6	175	189	Q25632	0.001	80	93	175	189
1504357	Q3Y8M6	175	189	Q27249	0.0002	86	93	147	161
1504357	Q3Y8M6	175	189	Q2WBI0	0.0001	86	100	175	189
1504357	Q3Y8M6	175	189	Q304Y3	1e-05	100	100	175	189
1504357	Q3Y8M6	175	189	Q380N3	0.0008	86	93	676	690
1504357	Q3Y8M6	175	189	Q3BJY7	1e-05	100	100	175	189
1504357	Q3Y8M6	175	189	Q5XUB7	4e-05	93	100	175	189
1504357	Q3Y8M6	175	189	Q60UW4	0.0002	86	93	147	161
1504357	Q3Y8M6	175	189	Q64F38	4e-05	93	100	175	189
1504357	Q3Y8M6	175	189	Q6IUP9	1e-05	100	100	175	189
1504357	Q3Y8M6	175	189	Q6LEH1	0.0003	86	93	188	202
1504357	Q3Y8M6	175	189	Q6NN28	0.08	66	80	175	189
1504357	Q3Y8M6	175	189	Q6XIU9	0.0002	86	93	123	137
1504357	Q3Y8M6	175	189	Q716X8	0.0003	86	93	175	189
1504357	Q3Y8M6	175	189	Q8IGY1	0.001	86	93	601	615
1504357	Q3Y8M6	175	189	Q8IT89	4e-05	93	100	175	189
1504357	Q3Y8M6	175	189	Q8T379	3e-05	93	100	175	189
1504357	Q3Y8M6	175	189	Q8T6L5	4e-05	93	100	175	189
1504357	Q3Y8M6	175	189	Q8WR63	0.0003	86	93	175	189
1504357	Q3Y8M6	175	189	Q95VA8	0.0003	86	93	175	189
1504357	Q3Y8M6	175	189	Q9NAS5	5e-05	93	100	175	189
1504357	Q3Y8M6	175	189	Q9NFZ4	1e-05	100	100	175	189
1504357	Q3Y8M6	175	189	Q9NG56	1e-05	100	100	175	189
1504357	Q3Y8M6	175	189	Q9UB83	4e-05	93	100	175	189
1504359	Q3Y8M6	139	153	A1KYZ1	0.0009	92	92	139	152
1504359	Q3Y8M6	139	153	A3EXN0	2e-05	100	100	139	153
1504359	Q3Y8M6	139	153	A5D6H8	0.02	78	92	136	149
1504359	Q3Y8M6	139	153	A5D6I0	0.0009	92	92	139	152
1504359	Q3Y8M6	139	153	A5D6I1	0.0009	86	86	139	153
1504359	Q3Y8M6	139	153	A5D6I2	0.0001	93	93	139	153
1504359	Q3Y8M6	139	153	A5D6I4	9e-05	93	93	139	153
1504359	Q3Y8M6	139	153	A5D6I5	0.008	73	100	139	153
1504359	Q3Y8M6	139	153	A5YWA8	9e-05	93	100	139	153
1504359	Q3Y8M6	139	153	A5Z1D9	0.008	85	85	139	152
1504359	Q3Y8M6	139	153	A7XZI4	0.006	85	92	139	152
1504359	Q3Y8M6	139	153	A7XZI8	0.001	92	92	139	152
1504359	Q3Y8M6	139	153	A7XZL2	0.003	80	93	139	153
1504359	Q3Y8M6	139	153	B0KZJ4	0.006	85	92	139	152
1504359	Q3Y8M6	139	153	B0X3L3	0.01	85	85	139	152
1504359	Q3Y8M6	139	153	B0X3L6	2e-05	100	100	139	153
1504359	Q3Y8M6	139	153	B2DBG0	2e-05	100	100	139	153
1504359	Q3Y8M6	139	153	B2DBI0	0.008	80	86	139	153
1504359	Q3Y8M6	139	153	B3MX79	0.01	85	85	139	152
1504359	Q3Y8M6	139	153	B3P0T9	6e-05	100	100	602	616
1504359	Q3Y8M6	139	153	B3P0U0	0.01	85	85	139	152
1504359	Q3Y8M6	139	153	B4HDY5	0.01	85	85	139	152
1504359	Q3Y8M6	139	153	B4JGD4	8e-05	100	100	651	665
1504359	Q3Y8M6	139	153	B4JGD5	0.01	85	85	139	152
1504359	Q3Y8M6	139	153	B4K5U4	0.01	85	85	139	152
1504359	Q3Y8M6	139	153	B4LZY3	0.01	85	85	139	152
1504359	Q3Y8M6	139	153	B4NIS8	0.01	85	85	139	152
1504359	Q3Y8M6	139	153	B4NTC0	0.01	85	85	139	152
1504359	Q3Y8M6	139	153	B4PS57	0.01	85	85	139	152
1504359	Q3Y8M6	139	153	B4PS58	5e-05	100	100	536	550
1504359	Q3Y8M6	139	153	B4QYK2	5e-05	100	100	565	579
1504359	Q3Y8M6	139	153	B5TTU5	2e-05	100	100	139	153
1504359	Q3Y8M6	139	153	B6E457	0.006	85	92	139	152
1504359	Q3Y8M6	139	153	B7PSX9	0.008	85	85	59	72
1504359	Q3Y8M6	139	153	B7ZGK6	2e-05	100	100	139	153
1504359	Q3Y8M6	139	153	B7ZGK7	2e-05	100	100	139	153
1504359	Q3Y8M6	139	153	B7ZGK8	0.01	85	85	139	152
1504359	Q3Y8M6	139	153	C1BVK0	0.0001	93	100	139	153
1504359	Q3Y8M6	139	153	C1BVW6	0.0001	93	100	139	153
1504359	Q3Y8M6	139	153	C1BZW3	0.0001	93	100	139	153
1504359	Q3Y8M6	139	153	C1C168	0.0001	93	100	139	153
1504359	Q3Y8M6	139	153	C3UTC9	0.004	80	86	139	153
1504359	Q3Y8M6	139	153	C4WTU7	2e-05	100	100	139	153
1504359	Q3Y8M6	139	153	C5J049	2e-05	100	100	139	153
1504359	Q3Y8M6	139	153	D3PFK2	0.0001	93	100	139	153
1504359	Q3Y8M6	139	153	D3TP61	2e-05	100	100	139	153
1504359	Q3Y8M6	139	153	D3TRT1	0.01	85	85	139	152
1504359	Q3Y8M6	139	153	D6X4X3	0.008	80	86	139	153
1504359	Q3Y8M6	139	153	E0VRN0	0.008	85	85	139	152
1504359	Q3Y8M6	139	153	E0VRN2	2e-05	100	100	139	153
1504359	Q3Y8M6	139	153	E2A2X0	2e-05	100	100	131	145
1504359	Q3Y8M6	139	153	E2BHP8	2e-05	100	100	111	125
1504359	Q3Y8M6	139	153	E2C127	0.008	80	86	139	153
1504359	Q3Y8M6	139	153	E3X6X5	1e-05	100	100	167	181
1504359	Q3Y8M6	139	153	E5L9W7	0.008	85	85	139	152
1504359	Q3Y8M6	139	153	E7BQV4	0.008	80	86	139	153
1504359	Q3Y8M6	139	153	E7D132	4e-05	93	100	139	153
1504359	Q3Y8M6	139	153	F1CIW8	0.01	85	85	86	99
1504359	Q3Y8M6	139	153	O18416	0.006	85	92	139	152
1504359	Q3Y8M6	139	153	O96764	2e-05	100	100	139	153
1504359	Q3Y8M6	139	153	O97162	0.008	85	85	139	152
1504359	Q3Y8M6	139	153	P06754	2e-05	100	100	193	207
1504359	Q3Y8M6	139	153	P09491	0.01	85	85	139	152
1504359	Q3Y8M6	139	153	P31816	2e-05	100	100	139	153
1504359	Q3Y8M6	139	153	P49455	4e-05	100	100	139	153
1504359	Q3Y8M6	139	153	Q058U3	4e-05	100	100	139	153
1504359	Q3Y8M6	139	153	Q17H71	1e-05	100	100	139	153
1504359	Q3Y8M6	139	153	Q17H75	2e-05	100	100	139	153
1504359	Q3Y8M6	139	153	Q17H76	2e-05	100	100	139	153
1504359	Q3Y8M6	139	153	Q17H80	0.01	85	85	139	152
1504359	Q3Y8M6	139	153	Q17H81	0.009	85	85	111	124
1504359	Q3Y8M6	139	153	Q17H82	0.01	85	85	139	152
1504359	Q3Y8M6	139	153	Q1HPQ0	2e-05	100	100	139	153
1504359	Q3Y8M6	139	153	Q1HPU0	0.008	80	86	139	153
1504359	Q3Y8M6	139	153	Q1M2L8	0.04	78	92	139	152
1504359	Q3Y8M6	139	153	Q23939	0.0009	92	92	139	152
1504359	Q3Y8M6	139	153	Q304Y3	0.06	78	85	139	152
1504359	Q3Y8M6	139	153	Q380N3	6e-05	100	100	640	654
1504359	Q3Y8M6	139	153	Q3BJY7	0.0009	92	92	139	152
1504359	Q3Y8M6	139	153	Q5MGI6	0.008	80	86	139	153
1504359	Q3Y8M6	139	153	Q5XUB7	2e-05	100	100	139	153
1504359	Q3Y8M6	139	153	Q64F38	2e-05	100	100	139	153
1504359	Q3Y8M6	139	153	Q6IUP9	0.004	80	93	139	153
1504359	Q3Y8M6	139	153	Q6LEH1	2e-05	100	100	139	153
1504359	Q3Y8M6	139	153	Q6XIU9	9e-06	100	100	87	101
1504359	Q3Y8M6	139	153	Q7PKX8	0.01	85	85	139	152
1504359	Q3Y8M6	139	153	Q8IG84	5e-05	100	100	577	591
1504359	Q3Y8M6	139	153	Q8IGY1	5e-05	100	100	565	579
1504359	Q3Y8M6	139	153	Q8IT89	0.008	85	85	139	152
1504359	Q3Y8M6	139	153	Q8T379	2e-05	100	100	139	153
1504359	Q3Y8M6	139	153	Q8T380	0.01	85	85	139	152
1504359	Q3Y8M6	139	153	Q8T6L5	2e-05	100	100	139	153
1504359	Q3Y8M6	139	153	Q95TA3	3e-05	100	100	340	354
1504359	Q3Y8M6	139	153	Q9NFZ4	0.04	78	92	139	152
1504359	Q3Y8M6	139	153	Q9NG56	2e-05	100	100	139	153
1504359	Q3Y8M6	139	153	Q9UB83	2e-05	100	100	139	153
1504360	Q3Y8M6	163	177	A1KYZ1	1e-05	100	100	163	177
1504360	Q3Y8M6	163	177	A2V716	0.01	73	80	163	177
1504360	Q3Y8M6	163	177	A3EXN0	1e-05	100	100	163	177
1504360	Q3Y8M6	163	177	A5D6H8	1e-05	100	100	160	174
1504360	Q3Y8M6	163	177	A5D6I0	1e-05	100	100	163	177
1504360	Q3Y8M6	163	177	A5D6I1	1e-05	100	100	163	177
1504360	Q3Y8M6	163	177	A5D6I2	2e-05	100	100	163	177
1504360	Q3Y8M6	163	177	A5D6I4	1e-05	100	100	163	177
1504360	Q3Y8M6	163	177	A5D6I5	3e-05	93	100	163	177
1504360	Q3Y8M6	163	177	A5YWA8	1e-05	100	100	163	177
1504360	Q3Y8M6	163	177	A5Z1D9	1e-05	100	100	163	177
1504360	Q3Y8M6	163	177	A7XZI4	1e-05	100	100	163	177
1504360	Q3Y8M6	163	177	A7XZI8	1e-05	100	100	163	177
1504360	Q3Y8M6	163	177	A7XZL2	0.0009	86	86	163	177
1504360	Q3Y8M6	163	177	A8D2L1	1e-05	100	100	163	177
1504360	Q3Y8M6	163	177	A8DKY0	1e-05	100	100	163	177
1504360	Q3Y8M6	163	177	A8NGJ2	1e-05	100	100	232	246
1504360	Q3Y8M6	163	177	B0KZJ4	1e-05	100	100	163	177
1504360	Q3Y8M6	163	177	B0X3L3	0.04	73	86	163	177
1504360	Q3Y8M6	163	177	B0X3L6	1e-05	100	100	163	177
1504360	Q3Y8M6	163	177	B2D1W4	9e-06	100	100	163	177
1504360	Q3Y8M6	163	177	B2DBG0	1e-05	100	100	163	177
1504360	Q3Y8M6	163	177	B2DBI0	0.04	73	86	163	177
1504360	Q3Y8M6	163	177	B3MX79	0.04	73	86	163	177
1504360	Q3Y8M6	163	177	B3MX81	0.0004	93	100	760	774
1504360	Q3Y8M6	163	177	B3P0T9	4e-05	100	100	626	640
1504360	Q3Y8M6	163	177	B3P0U0	0.04	73	86	163	177
1504360	Q3Y8M6	163	177	B4HDY5	0.04	73	86	163	177
1504360	Q3Y8M6	163	177	B4HDY6	0.0003	93	100	589	603
1504360	Q3Y8M6	163	177	B4JGD4	5e-05	100	100	675	689
1504360	Q3Y8M6	163	177	B4JGD5	0.04	73	86	163	177
1504360	Q3Y8M6	163	177	B4K5U4	0.04	73	86	163	177
1504360	Q3Y8M6	163	177	B4K5U5	0.0004	93	100	617	631
1504360	Q3Y8M6	163	177	B4LZY3	0.04	73	86	163	177
1504360	Q3Y8M6	163	177	B4LZY4	0.0004	93	100	689	703
1504360	Q3Y8M6	163	177	B4NIS7	0.0003	93	100	677	691
1504360	Q3Y8M6	163	177	B4NIS8	0.04	73	86	163	177
1504360	Q3Y8M6	163	177	B4NTC0	0.04	73	86	163	177
1504360	Q3Y8M6	163	177	B4PS57	0.04	73	86	163	177
1504360	Q3Y8M6	163	177	B4PS58	4e-05	100	100	560	574
1504360	Q3Y8M6	163	177	B4QYK2	4e-05	100	100	589	603
1504360	Q3Y8M6	163	177	B5TTU5	1e-05	100	100	163	177
1504360	Q3Y8M6	163	177	B6E457	1e-05	100	100	163	177
1504360	Q3Y8M6	163	177	B7PSX9	1e-05	100	100	83	97
1504360	Q3Y8M6	163	177	B7ZGK6	1e-05	100	100	163	177
1504360	Q3Y8M6	163	177	B7ZGK7	1e-05	100	100	163	177
1504360	Q3Y8M6	163	177	B7ZGK8	0.01	80	86	163	177
1504360	Q3Y8M6	163	177	C0L3K2	1e-05	100	100	163	177
1504360	Q3Y8M6	163	177	C1BVK0	0.0002	93	93	163	177
1504360	Q3Y8M6	163	177	C1BVW6	0.0002	93	93	163	177
1504360	Q3Y8M6	163	177	C1BZW3	0.0002	93	93	163	177
1504360	Q3Y8M6	163	177	C1C168	0.0002	93	93	163	177
1504360	Q3Y8M6	163	177	C1C3D3	0.04	66	86	131	145
1504360	Q3Y8M6	163	177	C4WTU7	1e-05	100	100	163	177
1504360	Q3Y8M6	163	177	C4WTU8	0.05	66	80	163	177
1504360	Q3Y8M6	163	177	C5J049	1e-05	100	100	163	177
1504360	Q3Y8M6	163	177	D2EAG0	1e-06	100	100	21	35
1504360	Q3Y8M6	163	177	D2Y180	1e-05	100	100	163	177
1504360	Q3Y8M6	163	177	D3PFK2	0.0002	93	93	163	177
1504360	Q3Y8M6	163	177	D3TP61	1e-05	100	100	163	177
1504360	Q3Y8M6	163	177	D3TP64	0.04	66	86	131	145
1504360	Q3Y8M6	163	177	D3TRT1	0.04	73	86	163	177
1504360	Q3Y8M6	163	177	D6X4X3	0.04	73	86	163	177
1504360	Q3Y8M6	163	177	E0VRN0	0.04	73	86	163	177
1504360	Q3Y8M6	163	177	E0VRN2	1e-05	100	100	163	177
1504360	Q3Y8M6	163	177	E2A2X0	0.004	80	86	155	169
1504360	Q3Y8M6	163	177	E2BHP8	0.002	80	86	135	149
1504360	Q3Y8M6	163	177	E2C127	0.04	73	86	163	177
1504360	Q3Y8M6	163	177	E3N1P0	2e-05	100	100	251	265
1504360	Q3Y8M6	163	177	E3X6X4	0.04	66	86	21	35
1504360	Q3Y8M6	163	177	E5L9W7	0.03	73	86	163	177
1504360	Q3Y8M6	163	177	E5SUX7	8e-05	93	100	116	130
1504360	Q3Y8M6	163	177	E5SUX9	1e-05	100	100	163	177
1504360	Q3Y8M6	163	177	E5T1I1	9e-06	100	100	83	97
1504360	Q3Y8M6	163	177	E7BQV4	0.04	73	86	163	177
1504360	Q3Y8M6	163	177	F0V424	1e-05	100	100	160	174
1504360	Q3Y8M6	163	177	F1CIW8	1e-05	100	100	110	124
1504360	Q3Y8M6	163	177	F1KVZ5	2e-05	100	100	175	189
1504360	Q3Y8M6	163	177	F1L218	1e-05	100	100	135	149
1504360	Q3Y8M6	163	177	F1L3V2	1e-05	100	100	163	177
1504360	Q3Y8M6	163	177	F1L5K1	1e-05	100	100	163	177
1504360	Q3Y8M6	163	177	F1LAL7	9e-06	100	100	163	177
1504360	Q3Y8M6	163	177	F1LGG6	8e-06	100	100	114	128
1504360	Q3Y8M6	163	177	F1LGK7	8e-06	100	100	132	146
1504360	Q3Y8M6	163	177	O01673	1e-05	100	100	163	177
1504360	Q3Y8M6	163	177	O18416	1e-05	100	100	163	177
1504360	Q3Y8M6	163	177	O96764	1e-05	100	100	163	177
1504360	Q3Y8M6	163	177	O97162	1e-05	100	100	163	177
1504360	Q3Y8M6	163	177	P06754	2e-05	100	100	217	231
1504360	Q3Y8M6	163	177	P09491	0.04	73	86	163	177
1504360	Q3Y8M6	163	177	P15846	1e-05	100	100	163	177
1504360	Q3Y8M6	163	177	P31816	1e-05	100	100	163	177
1504360	Q3Y8M6	163	177	P49455	3e-05	100	100	163	177
1504360	Q3Y8M6	163	177	Q058U3	3e-05	100	100	163	177
1504360	Q3Y8M6	163	177	Q17H71	9e-06	100	100	163	177
1504360	Q3Y8M6	163	177	Q17H72	0.04	66	86	132	146
1504360	Q3Y8M6	163	177	Q17H73	0.04	66	86	132	146
1504360	Q3Y8M6	163	177	Q17H74	0.04	66	86	132	146
1504360	Q3Y8M6	163	177	Q17H75	1e-05	100	100	163	177
1504360	Q3Y8M6	163	177	Q17H76	1e-05	100	100	163	177
1504360	Q3Y8M6	163	177	Q17H77	0.04	66	86	132	146
1504360	Q3Y8M6	163	177	Q17H78	0.04	66	86	132	146
1504360	Q3Y8M6	163	177	Q17H80	0.04	73	86	163	177
1504360	Q3Y8M6	163	177	Q17H81	0.03	73	86	135	149
1504360	Q3Y8M6	163	177	Q17H82	0.04	73	86	163	177
1504360	Q3Y8M6	163	177	Q1EHG7	5e-06	100	100	10	24
1504360	Q3Y8M6	163	177	Q1HPP7	0.04	66	86	131	145
1504360	Q3Y8M6	163	177	Q1HPP8	0.04	66	86	131	145
1504360	Q3Y8M6	163	177	Q1HPQ0	1e-05	100	100	163	177
1504360	Q3Y8M6	163	177	Q1HPU0	0.04	73	86	163	177
1504360	Q3Y8M6	163	177	Q1M2L8	1e-05	100	100	163	177
1504360	Q3Y8M6	163	177	Q22866	1e-05	100	100	163	177
1504360	Q3Y8M6	163	177	Q23939	1e-05	100	100	163	177
1504360	Q3Y8M6	163	177	Q25632	1e-05	100	100	163	177
1504360	Q3Y8M6	163	177	Q27249	8e-05	93	100	135	149
1504360	Q3Y8M6	163	177	Q2WBI0	1e-05	100	100	163	177
1504360	Q3Y8M6	163	177	Q304Y3	1e-05	100	100	163	177
1504360	Q3Y8M6	163	177	Q380N3	4e-05	100	100	664	678
1504360	Q3Y8M6	163	177	Q3BJY7	1e-05	100	100	163	177
1504360	Q3Y8M6	163	177	Q5MGI6	0.04	73	86	163	177
1504360	Q3Y8M6	163	177	Q5XUB7	1e-05	100	100	163	177
1504360	Q3Y8M6	163	177	Q60UW4	8e-05	93	100	135	149
1504360	Q3Y8M6	163	177	Q64F38	1e-05	100	100	163	177
1504360	Q3Y8M6	163	177	Q6IUP9	1e-05	100	100	163	177
1504360	Q3Y8M6	163	177	Q6LEH1	1e-05	100	100	163	177
1504360	Q3Y8M6	163	177	Q6NN28	0.05	66	86	163	177
1504360	Q3Y8M6	163	177	Q6XIU9	6e-06	100	100	111	125
1504360	Q3Y8M6	163	177	Q716X8	1e-05	100	100	163	177
1504360	Q3Y8M6	163	177	Q7PKX8	0.04	73	86	163	177
1504360	Q3Y8M6	163	177	Q8IGY1	4e-05	100	100	589	603
1504360	Q3Y8M6	163	177	Q8IT89	1e-05	100	100	163	177
1504360	Q3Y8M6	163	177	Q8T379	1e-05	100	100	163	177
1504360	Q3Y8M6	163	177	Q8T380	0.01	73	86	163	177
1504360	Q3Y8M6	163	177	Q8T6L5	1e-05	100	100	163	177
1504360	Q3Y8M6	163	177	Q8WR63	1e-05	100	100	163	177
1504360	Q3Y8M6	163	177	Q95VA8	1e-05	100	100	163	177
1504360	Q3Y8M6	163	177	Q9NAS5	7e-05	93	93	163	177
1504360	Q3Y8M6	163	177	Q9NFZ4	1e-05	100	100	163	177
1504360	Q3Y8M6	163	177	Q9NG56	1e-05	100	100	163	177
1504360	Q3Y8M6	163	177	Q9UB83	1e-05	100	100	163	177
1504362	Q3Y8M6	193	207	A1KYZ1	2e-05	100	100	193	207
1504362	Q3Y8M6	193	207	A3EXN0	2e-05	100	100	193	207
1504362	Q3Y8M6	193	207	A5D6H8	2e-05	100	100	190	204
1504362	Q3Y8M6	193	207	A5D6I0	2e-05	100	100	193	207
1504362	Q3Y8M6	193	207	A5D6I1	4e-05	93	100	193	207
1504362	Q3Y8M6	193	207	A5D6I2	3e-05	100	100	193	207
1504362	Q3Y8M6	193	207	A5D6I4	2e-05	100	100	193	207
1504362	Q3Y8M6	193	207	A5D6I5	2e-05	100	100	193	207
1504362	Q3Y8M6	193	207	A5YWA8	2e-05	100	100	193	207
1504362	Q3Y8M6	193	207	A5Z1D9	2e-05	100	100	193	207
1504362	Q3Y8M6	193	207	A7XZI4	2e-05	100	100	193	207
1504362	Q3Y8M6	193	207	A7XZI8	2e-05	100	100	193	207
1504362	Q3Y8M6	193	207	A8D2L1	2e-05	100	100	193	207
1504362	Q3Y8M6	193	207	A8DKY0	2e-05	100	100	193	207
1504362	Q3Y8M6	193	207	A8NGJ2	2e-05	100	100	262	276
1504362	Q3Y8M6	193	207	B0KZJ4	2e-05	100	100	193	207
1504362	Q3Y8M6	193	207	B0X3L3	0.0006	86	100	193	207
1504362	Q3Y8M6	193	207	B0X3L6	2e-05	100	100	193	207
1504362	Q3Y8M6	193	207	B2DBG0	2e-05	100	100	193	207
1504362	Q3Y8M6	193	207	B2DBI0	0.0006	86	100	193	207
1504362	Q3Y8M6	193	207	B3MX79	0.0006	86	100	193	207
1504362	Q3Y8M6	193	207	B3MX81	8e-05	100	100	790	804
1504362	Q3Y8M6	193	207	B3P0T9	7e-05	100	100	656	670
1504362	Q3Y8M6	193	207	B3P0U0	0.0006	86	100	193	207
1504362	Q3Y8M6	193	207	B4HDY5	0.0006	86	100	193	207
1504362	Q3Y8M6	193	207	B4HDY6	6e-05	100	100	619	633
1504362	Q3Y8M6	193	207	B4JGD4	9e-05	100	100	705	719
1504362	Q3Y8M6	193	207	B4JGD5	0.0006	86	100	193	207
1504362	Q3Y8M6	193	207	B4K5U4	0.0006	86	100	193	207
1504362	Q3Y8M6	193	207	B4K5U5	8e-05	100	100	647	661
1504362	Q3Y8M6	193	207	B4LZY3	0.0006	86	100	193	207
1504362	Q3Y8M6	193	207	B4LZY4	8e-05	100	100	719	733
1504362	Q3Y8M6	193	207	B4NIS7	7e-05	100	100	707	721
1504362	Q3Y8M6	193	207	B4NIS8	0.0006	86	100	193	207
1504362	Q3Y8M6	193	207	B4NTC0	0.0006	86	100	193	207
1504362	Q3Y8M6	193	207	B4PS57	0.0006	86	100	193	207
1504362	Q3Y8M6	193	207	B4PS58	6e-05	100	100	590	604
1504362	Q3Y8M6	193	207	B4QYK2	6e-05	100	100	619	633
1504362	Q3Y8M6	193	207	B5TTU5	2e-05	100	100	193	207
1504362	Q3Y8M6	193	207	B6E457	2e-05	100	100	193	207
1504362	Q3Y8M6	193	207	B7PSX9	2e-05	100	100	113	127
1504362	Q3Y8M6	193	207	B7ZGK6	2e-05	100	100	193	207
1504362	Q3Y8M6	193	207	B7ZGK7	2e-05	100	100	193	207
1504362	Q3Y8M6	193	207	B7ZGK8	0.0006	86	100	193	207
1504362	Q3Y8M6	193	207	C0L3K2	2e-05	100	100	193	207
1504362	Q3Y8M6	193	207	C1BVK0	2e-05	100	100	193	207
1504362	Q3Y8M6	193	207	C1BVW6	2e-05	100	100	193	207
1504362	Q3Y8M6	193	207	C1BZW3	2e-05	100	100	193	207
1504362	Q3Y8M6	193	207	C1C168	2e-05	100	100	193	207
1504362	Q3Y8M6	193	207	C1C3D3	2e-05	100	100	161	175
1504362	Q3Y8M6	193	207	C4WTU7	2e-05	100	100	193	207
1504362	Q3Y8M6	193	207	C5J049	2e-05	100	100	193	207
1504362	Q3Y8M6	193	207	D2Y180	2e-05	100	100	193	207
1504362	Q3Y8M6	193	207	D3PFK2	2e-05	100	100	193	207
1504362	Q3Y8M6	193	207	D3TP61	2e-05	100	100	193	207
1504362	Q3Y8M6	193	207	D3TP64	2e-05	100	100	161	175
1504362	Q3Y8M6	193	207	D3TRT1	0.0006	86	100	193	207
1504362	Q3Y8M6	193	207	D6X4X3	0.0006	86	100	193	207
1504362	Q3Y8M6	193	207	E0VRN0	0.0006	86	100	193	207
1504362	Q3Y8M6	193	207	E0VRN2	2e-05	100	100	193	207
1504362	Q3Y8M6	193	207	E2A2X0	2e-05	100	100	185	199
1504362	Q3Y8M6	193	207	E2BHP8	2e-05	100	100	165	179
1504362	Q3Y8M6	193	207	E2C127	0.0006	86	100	193	207
1504362	Q3Y8M6	193	207	E3N1P0	3e-05	100	100	281	295
1504362	Q3Y8M6	193	207	E3X6X4	3e-05	100	100	51	65
1504362	Q3Y8M6	193	207	E5L9W7	0.0004	86	100	193	207
1504362	Q3Y8M6	193	207	E5SUW4	8e-06	100	100	16	30
1504362	Q3Y8M6	193	207	E5SUX7	2e-05	100	100	146	160
1504362	Q3Y8M6	193	207	E5SUX9	2e-05	100	100	193	207
1504362	Q3Y8M6	193	207	E5T1I1	1e-05	100	100	113	127
1504362	Q3Y8M6	193	207	E7BQV4	0.0006	86	100	193	207
1504362	Q3Y8M6	193	207	F0V424	2e-05	100	100	190	204
1504362	Q3Y8M6	193	207	F1CIW8	2e-05	100	100	140	154
1504362	Q3Y8M6	193	207	F1L218	2e-05	100	100	165	179
1504362	Q3Y8M6	193	207	F1L3V2	2e-05	100	100	193	207
1504362	Q3Y8M6	193	207	F1L5K1	2e-05	100	100	193	207
1504362	Q3Y8M6	193	207	F1LGG6	1e-05	100	100	144	158
1504362	Q3Y8M6	193	207	F1LGK7	1e-05	100	100	162	176
1504362	Q3Y8M6	193	207	O01673	0.0003	93	93	193	207
1504362	Q3Y8M6	193	207	O18416	2e-05	100	100	193	207
1504362	Q3Y8M6	193	207	O96764	2e-05	100	100	193	207
1504362	Q3Y8M6	193	207	O97162	2e-05	100	100	193	207
1504362	Q3Y8M6	193	207	P06754	3e-05	100	100	247	261
1504362	Q3Y8M6	193	207	P09491	0.0006	86	100	193	207
1504362	Q3Y8M6	193	207	P15846	2e-05	100	100	193	207
1504362	Q3Y8M6	193	207	P31816	2e-05	100	100	193	207
1504362	Q3Y8M6	193	207	P49455	4e-05	100	100	193	207
1504362	Q3Y8M6	193	207	Q058U3	4e-05	100	100	193	207
1504362	Q3Y8M6	193	207	Q17H72	2e-05	100	100	162	176
1504362	Q3Y8M6	193	207	Q17H73	2e-05	100	100	162	176
1504362	Q3Y8M6	193	207	Q17H74	2e-05	100	100	162	176
1504362	Q3Y8M6	193	207	Q17H75	2e-05	100	100	193	207
1504362	Q3Y8M6	193	207	Q17H76	2e-05	100	100	193	207
1504362	Q3Y8M6	193	207	Q17H77	2e-05	100	100	162	176
1504362	Q3Y8M6	193	207	Q17H78	2e-05	100	100	162	176
1504362	Q3Y8M6	193	207	Q17H80	0.0006	86	100	193	207
1504362	Q3Y8M6	193	207	Q17H81	0.0005	86	100	165	179
1504362	Q3Y8M6	193	207	Q17H82	0.0006	86	100	193	207
1504362	Q3Y8M6	193	207	Q1EHG7	9e-06	100	100	40	54
1504362	Q3Y8M6	193	207	Q1HPP7	2e-05	100	100	161	175
1504362	Q3Y8M6	193	207	Q1HPP8	2e-05	100	100	161	175
1504362	Q3Y8M6	193	207	Q1HPQ0	2e-05	100	100	193	207
1504362	Q3Y8M6	193	207	Q1HPU0	0.0006	86	100	193	207
1504362	Q3Y8M6	193	207	Q1M2L8	2e-05	100	100	193	207
1504362	Q3Y8M6	193	207	Q22866	2e-05	100	100	193	207
1504362	Q3Y8M6	193	207	Q23939	2e-05	100	100	193	207
1504362	Q3Y8M6	193	207	Q25632	2e-05	100	100	193	207
1504362	Q3Y8M6	193	207	Q27249	2e-05	100	100	165	179
1504362	Q3Y8M6	193	207	Q2WBI0	2e-05	100	100	193	207
1504362	Q3Y8M6	193	207	Q304Y3	2e-05	100	100	193	207
1504362	Q3Y8M6	193	207	Q380N3	7e-05	100	100	694	708
1504362	Q3Y8M6	193	207	Q3BJY7	2e-05	100	100	193	207
1504362	Q3Y8M6	193	207	Q5MGI6	0.0006	86	100	193	207
1504362	Q3Y8M6	193	207	Q5XUB7	2e-05	100	100	193	207
1504362	Q3Y8M6	193	207	Q60UW4	2e-05	100	100	165	179
1504362	Q3Y8M6	193	207	Q64F38	2e-05	100	100	193	207
1504362	Q3Y8M6	193	207	Q6IUP9	2e-05	100	100	193	207
1504362	Q3Y8M6	193	207	Q6LEH1	8e-05	93	100	206	220
1504362	Q3Y8M6	193	207	Q6NN28	2e-05	100	100	193	207
1504362	Q3Y8M6	193	207	Q716X8	2e-05	100	100	193	207
1504362	Q3Y8M6	193	207	Q7PKX8	0.0006	86	100	193	207
1504362	Q3Y8M6	193	207	Q8IGY1	6e-05	100	100	619	633
1504362	Q3Y8M6	193	207	Q8IT89	2e-05	100	100	193	207
1504362	Q3Y8M6	193	207	Q8T379	2e-05	100	100	193	207
1504362	Q3Y8M6	193	207	Q8T380	0.0006	86	100	193	207
1504362	Q3Y8M6	193	207	Q8T6L5	2e-05	100	100	193	207
1504362	Q3Y8M6	193	207	Q8WR63	2e-05	100	100	193	207
1504362	Q3Y8M6	193	207	Q95VA8	2e-05	100	100	193	207
1504362	Q3Y8M6	193	207	Q9NAS5	2e-05	100	100	193	207
1504362	Q3Y8M6	193	207	Q9NFZ4	2e-05	100	100	193	207
1504362	Q3Y8M6	193	207	Q9NG56	2e-05	100	100	193	207
1504362	Q3Y8M6	193	207	Q9UB83	2e-05	100	100	193	207
1504364	Q3Y8M6	270	284	A1KYZ1	0.0001	80	100	270	284
1504364	Q3Y8M6	270	284	A2V716	0.002	78	100	270	283
1504364	Q3Y8M6	270	284	A5D6H8	9e-05	86	93	267	281
1504364	Q3Y8M6	270	284	A5D6I0	0.002	71	100	270	283
1504364	Q3Y8M6	270	284	A5D6I1	5e-05	86	100	270	284
1504364	Q3Y8M6	270	284	A5D6I2	0.01	78	92	270	283
1504364	Q3Y8M6	270	284	A5D6I4	0.0009	80	93	270	284
1504364	Q3Y8M6	270	284	A5D6I5	0.0002	80	93	270	284
1504364	Q3Y8M6	270	284	A5YWA8	1e-05	93	100	270	284
1504364	Q3Y8M6	270	284	A5Z1D9	3e-05	86	100	270	284
1504364	Q3Y8M6	270	284	A7XZI4	0.0001	80	100	270	284
1504364	Q3Y8M6	270	284	A7XZI8	0.0001	80	100	270	284
1504364	Q3Y8M6	270	284	A8D2L1	0.005	73	86	270	284
1504364	Q3Y8M6	270	284	A8DKY0	0.0005	80	93	270	284
1504364	Q3Y8M6	270	284	B0KZJ4	0.0001	80	100	270	284
1504364	Q3Y8M6	270	284	B0X3L3	0.01	66	86	270	284
1504364	Q3Y8M6	270	284	B2DBI0	0.02	60	86	270	284
1504364	Q3Y8M6	270	284	B3GD78	0.01	71	85	60	73
1504364	Q3Y8M6	270	284	B3MX79	0.001	73	93	270	284
1504364	Q3Y8M6	270	284	B3P0U0	0.02	60	86	270	284
1504364	Q3Y8M6	270	284	B4HDY5	0.001	73	93	270	284
1504364	Q3Y8M6	270	284	B4JGD5	0.001	73	93	270	284
1504364	Q3Y8M6	270	284	B4K5U4	0.001	73	93	270	284
1504364	Q3Y8M6	270	284	B4LZY3	0.001	73	93	270	284
1504364	Q3Y8M6	270	284	B4NIS8	0.001	73	93	270	284
1504364	Q3Y8M6	270	284	B4PS57	0.02	60	86	270	284
1504364	Q3Y8M6	270	284	B4QYK2	0.05	60	86	718	732
1504364	Q3Y8M6	270	284	B6E457	0.0001	80	100	270	284
1504364	Q3Y8M6	270	284	B7ZGK7	0.02	78	85	270	283
1504364	Q3Y8M6	270	284	B7ZGK8	0.01	66	86	270	284
1504364	Q3Y8M6	270	284	C0L3K2	0.0005	80	93	270	284
1504364	Q3Y8M6	270	284	C1BVK0	9e-05	80	100	270	284
1504364	Q3Y8M6	270	284	C1BVW6	9e-05	80	100	270	284
1504364	Q3Y8M6	270	284	C1BZW3	9e-05	80	100	270	284
1504364	Q3Y8M6	270	284	C1C168	9e-05	80	100	270	284
1504364	Q3Y8M6	270	284	C4WTU7	0.1	83	91	270	281
1504364	Q3Y8M6	270	284	C5J049	0.03	66	80	270	284
1504364	Q3Y8M6	270	284	D2Y180	0.005	73	86	270	284
1504364	Q3Y8M6	270	284	D3PFK2	9e-05	80	100	270	284
1504364	Q3Y8M6	270	284	D3TRT1	0.02	60	86	270	284
1504364	Q3Y8M6	270	284	D6X4X3	0.02	60	86	270	284
1504364	Q3Y8M6	270	284	E2C127	0.02	60	86	270	284
1504364	Q3Y8M6	270	284	E3N1P0	0.006	73	86	358	372
1504364	Q3Y8M6	270	284	E5SUX9	0.0005	80	93	270	284
1504364	Q3Y8M6	270	284	E5T1I1	0.0003	80	93	190	204
1504364	Q3Y8M6	270	284	E7BQV4	0.02	66	86	270	284
1504364	Q3Y8M6	270	284	F0V424	0.0005	80	93	267	281
1504364	Q3Y8M6	270	284	F1CIW8	0.0004	73	100	217	231
1504364	Q3Y8M6	270	284	F1KVZ5	0.0006	80	93	349	363
1504364	Q3Y8M6	270	284	O01673	0.006	73	86	270	284
1504364	Q3Y8M6	270	284	O18416	0.0001	80	100	270	284
1504364	Q3Y8M6	270	284	O97162	3e-05	86	100	270	284
1504364	Q3Y8M6	270	284	P09491	0.001	73	93	270	284
1504364	Q3Y8M6	270	284	P15846	0.005	73	86	270	284
1504364	Q3Y8M6	270	284	Q17H77	0.1	66	80	239	253
1504364	Q3Y8M6	270	284	Q17H78	0.1	66	80	239	253
1504364	Q3Y8M6	270	284	Q17H80	0.01	66	86	270	284
1504364	Q3Y8M6	270	284	Q17H81	0.01	66	86	242	256
1504364	Q3Y8M6	270	284	Q17H82	0.02	60	86	270	284
1504364	Q3Y8M6	270	284	Q1EHG7	5e-05	80	100	117	131
1504364	Q3Y8M6	270	284	Q1HPU0	0.02	60	86	270	284
1504364	Q3Y8M6	270	284	Q22866	0.005	73	86	270	284
1504364	Q3Y8M6	270	284	Q23939	0.0001	80	100	270	284
1504364	Q3Y8M6	270	284	Q25632	0.0005	80	93	270	284
1504364	Q3Y8M6	270	284	Q2WBI0	0.0001	80	100	270	284
1504364	Q3Y8M6	270	284	Q304Y3	0.04	83	100	270	281
1504364	Q3Y8M6	270	284	Q3BJY7	0.0001	80	100	270	284
1504364	Q3Y8M6	270	284	Q5MGI6	0.03	60	80	270	284
1504364	Q3Y8M6	270	284	Q5XUB7	0.1	83	91	270	281
1504364	Q3Y8M6	270	284	Q6IUP9	0.0001	80	100	270	284
1504364	Q3Y8M6	270	284	Q716X8	0.005	73	86	270	284
1504364	Q3Y8M6	270	284	Q7PKX8	0.01	66	86	270	284
1504364	Q3Y8M6	270	284	Q8IT89	3e-05	86	100	270	284
1504364	Q3Y8M6	270	284	Q8T380	0.0005	73	93	270	284
1504364	Q3Y8M6	270	284	Q8WR63	0.0005	80	93	270	284
1504364	Q3Y8M6	270	284	Q95VA8	0.0005	80	93	270	284
1504364	Q3Y8M6	270	284	Q9NAS5	0.0005	80	93	270	284
1504364	Q3Y8M6	270	284	Q9NFZ4	0.0001	80	100	270	284
1504364	Q3Y8M6	270	284	Q9UB83	0.01	66	86	270	284
1504365	Q3Y8M6	145	159	A1KYZ1	0.0004	80	93	145	159
1504365	Q3Y8M6	145	159	A2V716	0.03	60	93	145	159
1504365	Q3Y8M6	145	159	A3EXN0	4e-06	100	100	145	159
1504365	Q3Y8M6	145	159	A5D6H8	0.06	60	86	142	156
1504365	Q3Y8M6	145	159	A5D6I0	0.0004	86	93	145	159
1504365	Q3Y8M6	145	159	A5D6I1	6e-05	93	93	145	159
1504365	Q3Y8M6	145	159	A5D6I2	9e-06	93	100	145	159
1504365	Q3Y8M6	145	159	A5D6I4	8e-06	93	100	145	159
1504365	Q3Y8M6	145	159	A5D6I5	0.002	73	100	145	159
1504365	Q3Y8M6	145	159	A5YWA8	4e-06	100	100	145	159
1504365	Q3Y8M6	145	159	A5Z1D9	0.008	73	86	145	159
1504365	Q3Y8M6	145	159	A7XZI4	0.003	73	93	145	159
1504365	Q3Y8M6	145	159	A7XZI8	0.0004	80	93	145	159
1504365	Q3Y8M6	145	159	A7XZL2	0.001	73	100	145	159
1504365	Q3Y8M6	145	159	A8D2L1	0.006	80	86	145	159
1504365	Q3Y8M6	145	159	A8DKY0	0.02	73	86	145	159
1504365	Q3Y8M6	145	159	B0KZJ4	0.0004	80	93	145	159
1504365	Q3Y8M6	145	159	B0X3L3	0.002	85	92	146	159
1504365	Q3Y8M6	145	159	B0X3L6	4e-06	100	100	145	159
1504365	Q3Y8M6	145	159	B2D1W4	0.001	80	100	145	159
1504365	Q3Y8M6	145	159	B2DBG0	4e-06	100	100	145	159
1504365	Q3Y8M6	145	159	B2DBI0	0.001	85	100	146	159
1504365	Q3Y8M6	145	159	B3MX79	0.002	85	92	146	159
1504365	Q3Y8M6	145	159	B3MX81	0.06	66	93	742	756
1504365	Q3Y8M6	145	159	B3P0T9	1e-05	100	100	608	622
1504365	Q3Y8M6	145	159	B3P0U0	0.002	85	92	146	159
1504365	Q3Y8M6	145	159	B4HDY5	0.002	85	92	146	159
1504365	Q3Y8M6	145	159	B4HDY6	0.05	66	93	571	585
1504365	Q3Y8M6	145	159	B4JGD4	2e-05	100	100	657	671
1504365	Q3Y8M6	145	159	B4JGD5	0.002	85	92	146	159
1504365	Q3Y8M6	145	159	B4K5U4	0.002	85	92	146	159
1504365	Q3Y8M6	145	159	B4K5U5	0.07	66	93	599	613
1504365	Q3Y8M6	145	159	B4LZY3	0.002	85	92	146	159
1504365	Q3Y8M6	145	159	B4LZY4	0.07	66	93	671	685
1504365	Q3Y8M6	145	159	B4NIS7	0.06	66	93	659	673
1504365	Q3Y8M6	145	159	B4NIS8	0.002	85	92	146	159
1504365	Q3Y8M6	145	159	B4NTC0	0.002	85	92	146	159
1504365	Q3Y8M6	145	159	B4PS57	0.002	85	92	146	159
1504365	Q3Y8M6	145	159	B4PS58	1e-05	100	100	542	556
1504365	Q3Y8M6	145	159	B4QYK2	1e-05	100	100	571	585
1504365	Q3Y8M6	145	159	B5TTU5	4e-06	100	100	145	159
1504365	Q3Y8M6	145	159	B6E457	0.0004	80	93	145	159
1504365	Q3Y8M6	145	159	B7PSX9	0.009	73	86	65	79
1504365	Q3Y8M6	145	159	B7ZGK6	4e-06	100	100	145	159
1504365	Q3Y8M6	145	159	B7ZGK7	4e-06	100	100	145	159
1504365	Q3Y8M6	145	159	B7ZGK8	0.002	85	92	146	159
1504365	Q3Y8M6	145	159	C0L3K2	0.003	80	93	145	159
1504365	Q3Y8M6	145	159	C1BVK0	4e-06	100	100	145	159
1504365	Q3Y8M6	145	159	C1BVW6	4e-06	100	100	145	159
1504365	Q3Y8M6	145	159	C1BZW3	4e-06	100	100	145	159
1504365	Q3Y8M6	145	159	C1C168	4e-06	100	100	145	159
1504365	Q3Y8M6	145	159	C1C3D3	0.01	66	93	113	127
1504365	Q3Y8M6	145	159	C3UTC9	0.0006	85	100	146	159
1504365	Q3Y8M6	145	159	C4WTU7	4e-06	100	100	145	159
1504365	Q3Y8M6	145	159	C5J049	8e-06	93	100	145	159
1504365	Q3Y8M6	145	159	D2EAG0	0.02	60	86	3	17
1504365	Q3Y8M6	145	159	D2Y180	0.006	80	86	145	159
1504365	Q3Y8M6	145	159	D3PFK2	4e-06	100	100	145	159
1504365	Q3Y8M6	145	159	D3TP61	4e-06	100	100	145	159
1504365	Q3Y8M6	145	159	D3TRT1	0.002	85	92	146	159
1504365	Q3Y8M6	145	159	D6X4X3	0.001	85	100	146	159
1504365	Q3Y8M6	145	159	E0VRN0	0.002	85	92	146	159
1504365	Q3Y8M6	145	159	E0VRN2	6e-05	86	100	145	159
1504365	Q3Y8M6	145	159	E2A2X0	4e-06	100	100	137	151
1504365	Q3Y8M6	145	159	E2BHP8	4e-06	100	100	117	131
1504365	Q3Y8M6	145	159	E2C127	0.001	85	100	146	159
1504365	Q3Y8M6	145	159	E3N1P0	0.006	80	93	233	247
1504365	Q3Y8M6	145	159	E3X6X5	0.1	60	86	140	154
1504365	Q3Y8M6	145	159	E5L9W7	0.001	85	92	146	159
1504365	Q3Y8M6	145	159	E5SUX9	0.004	80	93	145	159
1504365	Q3Y8M6	145	159	E5T1I1	0.003	80	93	65	79
1504365	Q3Y8M6	145	159	E7BQV4	0.001	85	100	146	159
1504365	Q3Y8M6	145	159	F0V424	0.004	80	93	142	156
1504365	Q3Y8M6	145	159	F1CIW8	0.009	73	86	92	106
1504365	Q3Y8M6	145	159	F1KVZ5	0.004	80	93	157	171
1504365	Q3Y8M6	145	159	F1L3V2	0.003	80	93	145	159
1504365	Q3Y8M6	145	159	F1L5K1	0.003	80	93	145	159
1504365	Q3Y8M6	145	159	F1LAL7	0.002	80	93	145	159
1504365	Q3Y8M6	145	159	F1LGG6	0.002	80	93	96	110
1504365	Q3Y8M6	145	159	F1LGK7	0.002	80	93	114	128
1504365	Q3Y8M6	145	159	O01673	0.002	80	100	145	159
1504365	Q3Y8M6	145	159	O18416	0.0004	80	93	145	159
1504365	Q3Y8M6	145	159	O96764	4e-06	100	100	145	159
1504365	Q3Y8M6	145	159	O97162	0.008	73	86	145	159
1504365	Q3Y8M6	145	159	P06754	5e-06	100	100	199	213
1504365	Q3Y8M6	145	159	P09491	0.002	85	92	146	159
1504365	Q3Y8M6	145	159	P15846	0.006	80	86	145	159
1504365	Q3Y8M6	145	159	P31816	4e-06	100	100	145	159
1504365	Q3Y8M6	145	159	P49455	8e-06	100	100	145	159
1504365	Q3Y8M6	145	159	Q058U3	0.0002	93	93	145	159
1504365	Q3Y8M6	145	159	Q17H71	5e-06	93	100	145	159
1504365	Q3Y8M6	145	159	Q17H72	0.1	60	86	114	128
1504365	Q3Y8M6	145	159	Q17H73	0.1	60	86	114	128
1504365	Q3Y8M6	145	159	Q17H74	0.1	60	86	114	128
1504365	Q3Y8M6	145	159	Q17H75	8e-06	93	100	145	159
1504365	Q3Y8M6	145	159	Q17H76	7e-06	93	100	145	159
1504365	Q3Y8M6	145	159	Q17H77	0.1	60	86	114	128
1504365	Q3Y8M6	145	159	Q17H78	0.1	60	86	114	128
1504365	Q3Y8M6	145	159	Q17H80	0.002	85	92	146	159
1504365	Q3Y8M6	145	159	Q17H81	0.001	85	92	118	131
1504365	Q3Y8M6	145	159	Q17H82	0.002	85	92	146	159
1504365	Q3Y8M6	145	159	Q1HPQ0	4e-06	100	100	145	159
1504365	Q3Y8M6	145	159	Q1HPU0	0.001	85	100	146	159
1504365	Q3Y8M6	145	159	Q1M2L8	0.003	73	93	145	159
1504365	Q3Y8M6	145	159	Q22866	0.004	80	93	145	159
1504365	Q3Y8M6	145	159	Q23939	0.0004	80	93	145	159
1504365	Q3Y8M6	145	159	Q25632	0.03	73	93	145	159
1504365	Q3Y8M6	145	159	Q304Y3	0.006	73	86	145	159
1504365	Q3Y8M6	145	159	Q380N3	3e-05	93	100	646	660
1504365	Q3Y8M6	145	159	Q3BJY7	0.0004	80	93	145	159
1504365	Q3Y8M6	145	159	Q5MGI6	0.001	85	100	146	159
1504365	Q3Y8M6	145	159	Q5XUB7	4e-06	100	100	145	159
1504365	Q3Y8M6	145	159	Q64F38	4e-06	100	100	145	159
1504365	Q3Y8M6	145	159	Q6IUP9	0.002	73	100	145	159
1504365	Q3Y8M6	145	159	Q6LEH1	4e-06	100	100	145	159
1504365	Q3Y8M6	145	159	Q6NN28	0.02	66	93	145	159
1504365	Q3Y8M6	145	159	Q6XIU9	2e-06	100	100	93	107
1504365	Q3Y8M6	145	159	Q716X8	0.01	80	86	145	159
1504365	Q3Y8M6	145	159	Q7PKX8	0.002	85	92	146	159
1504365	Q3Y8M6	145	159	Q8IG84	1e-05	100	100	583	597
1504365	Q3Y8M6	145	159	Q8IGY1	1e-05	100	100	571	585
1504365	Q3Y8M6	145	159	Q8IT89	0.008	73	86	145	159
1504365	Q3Y8M6	145	159	Q8T379	3e-06	100	100	145	159
1504365	Q3Y8M6	145	159	Q8T380	0.002	85	92	146	159
1504365	Q3Y8M6	145	159	Q8T6L5	8e-06	93	100	145	159
1504365	Q3Y8M6	145	159	Q8WR63	0.004	80	93	145	159
1504365	Q3Y8M6	145	159	Q95TA3	7e-06	100	100	346	360
1504365	Q3Y8M6	145	159	Q95VA8	0.004	80	93	145	159
1504365	Q3Y8M6	145	159	Q9NAS5	0.003	80	93	145	159
1504365	Q3Y8M6	145	159	Q9NFZ4	0.003	73	93	145	159
1504365	Q3Y8M6	145	159	Q9NG56	8e-06	93	100	145	159
1504365	Q3Y8M6	145	159	Q9UB83	8e-06	93	100	145	159
1504366	Q3Y8M6	265	279	A1KYZ1	0.0002	86	100	265	279
1504366	Q3Y8M6	265	279	A2V716	0.0006	80	100	265	279
1504366	Q3Y8M6	265	279	A5D6H8	0.003	78	100	262	275
1504366	Q3Y8M6	265	279	A5D6I0	0.004	66	93	265	279
1504366	Q3Y8M6	265	279	A5D6I1	0.0006	80	100	265	279
1504366	Q3Y8M6	265	279	A5D6I2	0.01	73	93	265	279
1504366	Q3Y8M6	265	279	A5D6I4	0.009	73	93	265	279
1504366	Q3Y8M6	265	279	A5D6I5	0.0008	85	100	265	278
1504366	Q3Y8M6	265	279	A5YWA8	2e-05	100	100	265	279
1504366	Q3Y8M6	265	279	A5Z1D9	0.0002	86	100	265	279
1504366	Q3Y8M6	265	279	A7XZI4	0.0002	86	100	265	279
1504366	Q3Y8M6	265	279	A7XZI8	0.0002	86	100	265	279
1504366	Q3Y8M6	265	279	A8D2L1	0.1	64	92	265	278
1504366	Q3Y8M6	265	279	A8DKY0	0.004	78	100	265	278
1504366	Q3Y8M6	265	279	B0KZJ4	0.0002	86	100	265	279
1504366	Q3Y8M6	265	279	B2DBI0	0.1	53	86	265	279
1504366	Q3Y8M6	265	279	B3GD78	0.02	64	92	55	68
1504366	Q3Y8M6	265	279	B3MX79	0.005	73	93	265	279
1504366	Q3Y8M6	265	279	B3P0U0	0.1	53	86	265	279
1504366	Q3Y8M6	265	279	B4HDY5	0.005	73	93	265	279
1504366	Q3Y8M6	265	279	B4JGD5	0.005	73	93	265	279
1504366	Q3Y8M6	265	279	B4K5U4	0.005	73	93	265	279
1504366	Q3Y8M6	265	279	B4LZY3	0.005	73	93	265	279
1504366	Q3Y8M6	265	279	B4NIS8	0.005	73	93	265	279
1504366	Q3Y8M6	265	279	B4PS57	0.1	53	86	265	279
1504366	Q3Y8M6	265	279	B6E457	0.0002	86	100	265	279
1504366	Q3Y8M6	265	279	B7ZGK7	0.004	80	86	265	279
1504366	Q3Y8M6	265	279	C0L3K2	0.004	78	100	265	278
1504366	Q3Y8M6	265	279	C1BVK0	0.002	73	100	265	279
1504366	Q3Y8M6	265	279	C1BVW6	0.002	73	100	265	279
1504366	Q3Y8M6	265	279	C1BZW3	0.002	73	100	265	279
1504366	Q3Y8M6	265	279	C1C168	0.002	73	100	265	279
1504366	Q3Y8M6	265	279	C4WTU7	0.004	80	86	265	279
1504366	Q3Y8M6	265	279	C5J049	0.1	66	80	265	279
1504366	Q3Y8M6	265	279	D2Y180	0.1	64	92	265	278
1504366	Q3Y8M6	265	279	D3PFK2	0.002	73	100	265	279
1504366	Q3Y8M6	265	279	D3TRT1	0.1	53	86	265	279
1504366	Q3Y8M6	265	279	D6X4X3	0.1	53	86	265	279
1504366	Q3Y8M6	265	279	E2BHP8	0.1	66	80	258	272
1504366	Q3Y8M6	265	279	E2C127	0.1	53	86	265	279
1504366	Q3Y8M6	265	279	E3N1P0	0.1	64	92	353	366
1504366	Q3Y8M6	265	279	E5SUX9	0.005	78	100	265	278
1504366	Q3Y8M6	265	279	E5T1I1	0.003	78	100	185	198
1504366	Q3Y8M6	265	279	F0V424	0.005	78	100	262	275
1504366	Q3Y8M6	265	279	F1CIW8	0.002	73	100	212	226
1504366	Q3Y8M6	265	279	F1KVZ5	0.005	78	100	344	357
1504366	Q3Y8M6	265	279	O01673	0.08	69	100	266	278
1504366	Q3Y8M6	265	279	O18416	0.0002	86	100	265	279
[truncated: 5,202 more rows]
