# Supplementary material for: Comparisons of Allergenic and Metazoan Parasite Proteins: Allergy the Price of Immunity
Source: PLoS Comput Biol. 2015 Oct 29;11(10):e1004546. doi: 10.1371/journal.pcbi.1004546 (PMC4626114; doi:10.1371/journal.pcbi.1004546)
Supplement: S4 Table — (XLS) [file pcbi.1004546.s004.xls]

## Sheet: Sheet1
SI 4: List of putative IgE binding regions in proteins (belonging to EF hand, Tropomyosin, CAP, Profilin and Lipocalin domain families) in parasite proteins.
Experimentally known IgE binding peptide fragments (Query) from IEDB were searched into database of parasite proteins (Subject) using FASTA program.
EF hand
B cell ID (Query)	Uniprot accession (Query)	Residue start (Query)	Residue end (Query)	Uniprot accesion (Subject)	E-value	% sequence identity	% positives	Residue start (Subject)	Residue end (Subject)
1903741	B5DH17	46	60	A4V9Q5	0.1	57	85	88	101
1903741	B5DH17	46	60	A8QDX2	0.1	57	85	88	101
1903741	B5DH17	46	60	C1L9Q8	0.1	57	85	88	101
1903741	B5DH17	46	60	C1L9R5	0.1	57	85	88	101
1903741	B5DH17	46	60	E9LZR7	0.1	57	85	88	101
1903741	B5DH17	46	60	E9LZR8	0.1	57	85	88	101
1903741	B5DH17	46	60	F1LEL5	0.1	57	85	51	64
1903741	B5DH17	46	60	F1LH11	0.1	57	85	88	101
1903741	B5DH17	46	60	F1LHE9	0.1	57	85	88	101
1903741	B5DH17	46	60	F1LI54	0.09	57	85	78	91
1903741	B5DH17	46	60	G4VT44	0.1	57	85	122	135
1903741	B5DH17	46	60	G4VT45	0.1	57	85	122	135
1903741	B5DH17	46	60	Q5BRG2	0.1	60	73	59	73
1903741	B5DH17	46	60	Q5C0Z2	0.1	57	85	78	91
1903741	B5DH17	46	60	Q5DA21	0.1	57	85	88	101
1903741	B5DH17	46	60	Q5DGZ4	0.1	57	85	88	101
1903745	B5DH17	52	66	A3F4V0	0.1	57	85	44	57
1903745	B5DH17	52	66	C1L626	0.1	57	85	71	84
1903745	B5DH17	52	66	C1LGI9	0.03	71	85	139	152
1903745	B5DH17	52	66	C1LGJ0	0.03	71	85	139	152
1903745	B5DH17	52	66	C1LIN5	0.1	57	85	71	84
1903745	B5DH17	52	66	D0VAX0	0.1	57	85	70	83
1903745	B5DH17	52	66	F1LFW9	0.1	57	85	103	116
1903745	B5DH17	52	66	G4LUD9	0.1	57	85	73	86
1903745	B5DH17	52	66	G4M0U4	0.09	64	85	134	147
1903745	B5DH17	52	66	G4VK91	0.09	60	86	60	74
1903745	B5DH17	52	66	G4VK91	0.03	71	85	155	168
1903745	B5DH17	52	66	G4VPD8	0.1	71	78	79	92
1903745	B5DH17	52	66	Q5C262	0.02	71	85	139	152
1903745	B5DH17	52	66	Q5DB55	0.1	57	85	71	84
1903745	B5DH17	52	66	Q5DFN5	0.06	57	85	71	84
1903745	B5DH17	52	66	Q86EK2	0.09	57	85	18	31
1903747	B5DH17	55	69	C1LGI9	0.09	76	84	143	155
1903747	B5DH17	55	69	C1LGJ0	0.09	76	84	143	155
1903747	B5DH17	55	69	Q5C262	0.05	76	84	143	155
1903761	B5DH17	82	96	Q867X8	0.09	53	73	42	56
1903763	B5DH17	85	99	Q867X8	0.1	61	76	46	58
1969273	B7SNI3	34	48	A3F4V0	0.03	60	86	35	49
1969273	B7SNI3	34	48	A4V9Q5	0.02	66	73	12	26
1969273	B7SNI3	34	48	A8Q0F1	0.01	66	86	28	42
1969273	B7SNI3	34	48	A8Q780	0.04	53	86	31	45
1969273	B7SNI3	34	48	A8QDX2	0.02	66	73	12	26
1969273	B7SNI3	34	48	C1L626	0.03	60	86	62	76
1969273	B7SNI3	34	48	C1L9Q8	0.02	66	73	12	26
1969273	B7SNI3	34	48	C1L9R5	0.02	66	73	12	26
1969273	B7SNI3	34	48	C1LIN5	0.02	60	86	62	76
1969273	B7SNI3	34	48	D0VAX0	0.04	60	86	61	75
1969273	B7SNI3	34	48	E5S2R4	0.1	53	80	24	38
1969273	B7SNI3	34	48	E5S309	0.03	66	73	104	118
1969273	B7SNI3	34	48	E5S523	0.1	60	80	107	121
1969273	B7SNI3	34	48	E5SMY7	0.05	53	80	79	93
1969273	B7SNI3	34	48	E5SQ18	0.08	60	73	102	116
1969273	B7SNI3	34	48	E5SQ18	0.008	66	86	175	189
1969273	B7SNI3	34	48	E5SQF0	0.1	53	86	440	454
1969273	B7SNI3	34	48	E5T8N5	0.007	66	73	12	26
1969273	B7SNI3	34	48	E9LZR7	0.02	66	73	12	26
1969273	B7SNI3	34	48	E9LZR8	0.02	66	73	12	26
1969273	B7SNI3	34	48	F1KZM0	0.04	53	86	31	45
1969273	B7SNI3	34	48	F1L8H3	0.01	66	86	28	42
1969273	B7SNI3	34	48	F1LH11	0.02	66	73	12	26
1969273	B7SNI3	34	48	F1LHE9	0.02	66	73	12	26
1969273	B7SNI3	34	48	F1LI54	0.1	53	80	3	17
1969273	B7SNI3	34	48	G4LUD9	0.03	60	86	64	78
1969273	B7SNI3	34	48	G4LWX2	0.1	53	86	23	37
1969273	B7SNI3	34	48	G4M1S7	0.1	60	73	32	46
1969273	B7SNI3	34	48	G4VT44	0.02	66	73	46	60
1969273	B7SNI3	34	48	G4VT45	0.02	66	73	46	60
1969273	B7SNI3	34	48	Q5C0Z2	0.01	66	73	2	16
1969273	B7SNI3	34	48	Q5DA21	0.02	66	73	12	26
1969273	B7SNI3	34	48	Q5DB55	0.03	60	86	62	76
1969273	B7SNI3	34	48	Q5DFN5	0.01	60	86	62	76
1969273	B7SNI3	34	48	Q5DGZ4	0.02	66	73	12	26
1969273	B7SNI3	34	48	Q86EK2	0.02	60	86	9	23
1969273	B7SNI3	34	48	Q86ES1	0.1	60	73	32	46
1969273	B7SNI3	34	48	Q9BJM0	0.01	66	86	34	48
1969322	C7A639	16	30	G4VLW6	0.09	53	86	107	121

## Sheet: Sheet2
Tropomyosin
B cell ID (Query)	Uniprot accession (Query)	Residue start (Query)	Residue end (Query)	Uniprot accesion (Subject)	E-value	% sequence identity	% positives	Residue start (Subject)	Residue end (Subject)
1411662	E7CGC1	50	66	K7P6E6	0.03	73	93	50	64
1504104	Q3Y8M6	91	101	K7P6E6	0.02	90	100	91	101
1504105	Q3Y8M6	133	147	A3F4W9	0.08	66	80	112	126
1504105	Q3Y8M6	133	147	B0ZDV0	0.1	66	80	127	141
1504105	Q3Y8M6	133	147	B0ZDV1	0.1	66	80	127	141
1504105	Q3Y8M6	133	147	K7P6E6	0.0004	80	93	133	147
1504105	Q3Y8M6	133	147	O16127	0.1	66	80	127	141
1504123	Q3Y8M6	187	197	B0ZDV0	0.03	100	100	181	191
1504123	Q3Y8M6	187	197	B0ZDV1	0.02	100	100	181	191
1504123	Q3Y8M6	187	197	B3W666	0.03	100	100	187	197
1504123	Q3Y8M6	187	197	F1LGR3	0.06	90	100	96	106
1504123	Q3Y8M6	187	197	F1LH20	0.06	90	100	96	106
1504123	Q3Y8M6	187	197	G4VD36	0.03	100	100	187	197
1504123	Q3Y8M6	187	197	G4VD37	0.03	100	100	151	161
1504123	Q3Y8M6	187	197	G4XTD3	0.1	90	100	187	197
1504123	Q3Y8M6	187	197	K7P6E6	0.03	100	100	187	197
1504123	Q3Y8M6	187	197	O16127	0.03	100	100	181	191
1504123	Q3Y8M6	187	197	P42637	0.03	100	100	187	197
1504123	Q3Y8M6	187	197	Q26503	0.03	100	100	187	197
1504123	Q3Y8M6	187	197	Q26519	0.03	100	100	187	197
1504123	Q3Y8M6	187	197	Q5BR36	0.03	100	100	187	197
1504128	Q3Y8M6	187	201	B0ZDV0	0.0001	93	100	181	195
1504128	Q3Y8M6	187	201	B0ZDV1	0.0001	93	100	181	195
1504128	Q3Y8M6	187	201	B3W666	9e-05	100	100	187	201
1504128	Q3Y8M6	187	201	C1L8K6	0.0006	86	93	187	201
1504128	Q3Y8M6	187	201	C1L8K8	0.0006	86	93	187	201
1504128	Q3Y8M6	187	201	C1LNS1	0.001	86	93	384	398
1504128	Q3Y8M6	187	201	C1LNS2	0.0006	86	93	187	201
1504128	Q3Y8M6	187	201	F1LGR3	0.0001	93	100	96	110
1504128	Q3Y8M6	187	201	F1LH20	0.0002	93	100	96	110
1504128	Q3Y8M6	187	201	G4VD36	9e-05	100	100	187	201
1504128	Q3Y8M6	187	201	G4VD37	8e-05	100	100	151	165
1504128	Q3Y8M6	187	201	G4VN67	0.0006	86	93	187	201
1504128	Q3Y8M6	187	201	G4VN70	0.0006	86	93	187	201
1504128	Q3Y8M6	187	201	G4VN71	0.0006	86	93	187	201
1504128	Q3Y8M6	187	201	G4VN72	0.0006	86	93	187	201
1504128	Q3Y8M6	187	201	G4VN73	0.0006	86	93	187	201
1504128	Q3Y8M6	187	201	G4VN74	0.0006	86	93	187	201
1504128	Q3Y8M6	187	201	G4VN75	0.0006	86	93	187	201
1504128	Q3Y8M6	187	201	G4VN76	0.0005	86	93	142	156
1504128	Q3Y8M6	187	201	G4VN77	0.0005	86	93	150	164
1504128	Q3Y8M6	187	201	G4XTD3	0.0003	93	100	187	201
1504128	Q3Y8M6	187	201	K7P6E6	9e-05	100	100	187	201
1504128	Q3Y8M6	187	201	O16127	0.0001	93	100	181	195
1504128	Q3Y8M6	187	201	P42637	9e-05	100	100	187	201
1504128	Q3Y8M6	187	201	P42638	0.0006	86	93	187	201
1504128	Q3Y8M6	187	201	Q26503	0.0001	93	100	187	201
1504128	Q3Y8M6	187	201	Q26519	9e-05	100	100	187	201
1504128	Q3Y8M6	187	201	Q5BR36	8e-05	100	100	187	201
1504128	Q3Y8M6	187	201	Q5C3B9	0.0007	86	93	187	201
1504128	Q3Y8M6	187	201	Q5DHF2	0.1	66	86	187	201
1504129	Q3Y8M6	249	261	B0ZDV0	0.05	84	92	243	255
1504129	Q3Y8M6	249	261	F1LGQ8	0.09	100	100	57	66
1504129	Q3Y8M6	249	261	G4XTD3	0.003	100	100	249	261
1504129	Q3Y8M6	249	261	K7P6E6	0.003	100	100	249	261
1504129	Q3Y8M6	249	261	O16127	0.05	84	92	243	255
1504343	Q3Y8M6	157	171	A3F4W9	0.01	66	93	136	150
1504343	Q3Y8M6	157	171	B0ZDV0	0.02	66	93	151	165
1504343	Q3Y8M6	157	171	B0ZDV1	0.02	66	93	151	165
1504343	Q3Y8M6	157	171	B3W666	0.001	80	93	157	171
1504343	Q3Y8M6	157	171	C1L8K6	0.001	80	93	157	171
1504343	Q3Y8M6	157	171	C1L8K8	0.006	73	86	157	171
1504343	Q3Y8M6	157	171	C1LNS1	0.002	80	93	354	368
1504343	Q3Y8M6	157	171	C1LNS2	0.001	80	93	157	171
1504343	Q3Y8M6	157	171	D7FGI9	0.002	100	100	1	11
1504343	Q3Y8M6	157	171	D7FGJ3	0.002	100	100	1	11
1504343	Q3Y8M6	157	171	F1LGR3	6e-06	100	100	66	80
1504343	Q3Y8M6	157	171	F1LH20	7e-06	100	100	66	80
1504343	Q3Y8M6	157	171	G4VD36	0.001	80	93	157	171
1504343	Q3Y8M6	157	171	G4VD37	0.0009	80	93	121	135
1504343	Q3Y8M6	157	171	G4VN66	0.005	73	86	157	171
1504343	Q3Y8M6	157	171	G4VN67	0.001	80	93	157	171
1504343	Q3Y8M6	157	171	G4VN71	0.001	80	93	157	171
1504343	Q3Y8M6	157	171	G4VN73	0.006	73	86	157	171
1504343	Q3Y8M6	157	171	G4VN74	0.001	80	93	157	171
1504343	Q3Y8M6	157	171	G4VN75	0.0009	80	93	157	171
1504343	Q3Y8M6	157	171	G4VN76	0.0008	80	93	112	126
1504343	Q3Y8M6	157	171	G4XTD3	1e-05	100	100	157	171
1504343	Q3Y8M6	157	171	K7P6E6	5e-05	93	100	157	171
1504343	Q3Y8M6	157	171	O16127	0.02	66	93	151	165
1504343	Q3Y8M6	157	171	P42637	0.001	80	93	157	171
1504343	Q3Y8M6	157	171	P42638	0.001	80	93	157	171
1504343	Q3Y8M6	157	171	Q26503	0.001	80	93	157	171
1504343	Q3Y8M6	157	171	Q26519	0.001	80	93	157	171
1504343	Q3Y8M6	157	171	Q5BR36	0.0009	80	93	157	171
1504343	Q3Y8M6	157	171	Q5C3B9	0.001	80	93	157	171
1504343	Q3Y8M6	157	171	Q5DG15	0.001	85	92	157	170
1504343	Q3Y8M6	157	171	Q5DHF2	0.006	73	86	157	171
1504344	Q3Y8M6	259	273	C1L8K6	0.05	66	93	259	273
1504344	Q3Y8M6	259	273	C1L8K8	0.05	66	93	259	273
1504344	Q3Y8M6	259	273	C1LNS1	0.1	66	93	456	470
1504344	Q3Y8M6	259	273	C1LNS2	0.05	66	93	259	273
1504344	Q3Y8M6	259	273	G4VN72	0.05	66	93	259	273
1504344	Q3Y8M6	259	273	G4VN73	0.05	66	93	259	273
1504344	Q3Y8M6	259	273	G4VN74	0.05	66	93	259	273
1504344	Q3Y8M6	259	273	G4VN76	0.05	66	93	214	228
1504344	Q3Y8M6	259	273	G4XTD3	0.01	73	100	259	273
1504344	Q3Y8M6	259	273	K7P6E6	0.0007	86	100	259	273
1504344	Q3Y8M6	259	273	P42638	0.05	66	93	259	273
1504344	Q3Y8M6	259	273	Q5DHF2	0.05	66	93	259	273
1504347	Q3Y8M6	169	183	A3F4W9	0.08	71	78	148	161
1504347	Q3Y8M6	169	183	B0ZDV1	0.1	71	78	163	176
1504347	Q3Y8M6	169	183	D7FGI9	0.0002	100	100	9	20
1504347	Q3Y8M6	169	183	D7FGJ3	0.0001	92	100	9	21
1504347	Q3Y8M6	169	183	F1LGR3	6e-06	100	100	78	92
1504347	Q3Y8M6	169	183	F1LH20	6e-06	100	100	78	92
1504347	Q3Y8M6	169	183	G4XTD3	1e-05	100	100	169	183
1504347	Q3Y8M6	169	183	K7P6E6	1e-05	100	100	169	183
1504348	Q3Y8M6	253	267	B0ZDV0	0.002	80	100	247	261
1504348	Q3Y8M6	253	267	B3W666	0.1	66	86	253	267
1504348	Q3Y8M6	253	267	C1L8K6	0.002	92	92	254	267
1504348	Q3Y8M6	253	267	C1L8K8	0.002	92	92	254	267
1504348	Q3Y8M6	253	267	C1LNS1	0.003	92	92	451	464
1504348	Q3Y8M6	253	267	C1LNS2	0.002	92	92	254	267
1504348	Q3Y8M6	253	267	G4VD36	0.1	66	86	253	267
1504348	Q3Y8M6	253	267	G4VD37	0.08	66	86	217	231
1504348	Q3Y8M6	253	267	G4VN72	0.002	92	92	254	267
1504348	Q3Y8M6	253	267	G4VN73	0.002	92	92	254	267
1504348	Q3Y8M6	253	267	G4VN74	0.002	92	92	254	267
1504348	Q3Y8M6	253	267	G4VN76	0.001	92	92	209	222
1504348	Q3Y8M6	253	267	G4XTD3	0.0006	86	100	253	267
1504348	Q3Y8M6	253	267	K7P6E6	0.0003	93	100	253	267
1504348	Q3Y8M6	253	267	O16127	0.002	80	100	247	261
1504348	Q3Y8M6	253	267	P42637	0.1	66	86	253	267
1504348	Q3Y8M6	253	267	P42638	0.002	92	92	254	267
1504348	Q3Y8M6	253	267	Q26503	0.1	66	86	253	267
1504348	Q3Y8M6	253	267	Q26519	0.1	66	86	253	267
1504348	Q3Y8M6	253	267	Q5DHF2	0.002	92	92	254	267
1504349	Q3Y8M6	73	87	K7P6E6	0.008	73	86	73	87
1504350	Q3Y8M6	103	117	F1LF63	0.07	66	73	103	117
1504350	Q3Y8M6	103	117	F1LGR3	0.07	66	73	12	26
1504350	Q3Y8M6	103	117	F1LH20	0.08	66	73	12	26
1504350	Q3Y8M6	103	117	G4XTD3	0.1	66	73	103	117
1504350	Q3Y8M6	103	117	K7P6E6	0.04	73	73	103	117
1504351	Q3Y8M6	109	123	C1L8K6	0.003	80	86	109	123
1504351	Q3Y8M6	109	123	C1L8K8	0.003	80	86	109	123
1504351	Q3Y8M6	109	123	C1LNS1	0.007	80	86	306	320
1504351	Q3Y8M6	109	123	C1LNS2	0.003	80	86	109	123
1504351	Q3Y8M6	109	123	C7TXT8	0.003	80	86	72	86
1504351	Q3Y8M6	109	123	F1LF63	0.04	66	80	109	123
1504351	Q3Y8M6	109	123	F1LGR3	0.04	66	80	18	32
1504351	Q3Y8M6	109	123	F1LH20	0.04	66	80	18	32
1504351	Q3Y8M6	109	123	G4VN65	0.001	80	86	109	123
1504351	Q3Y8M6	109	123	G4VN66	0.002	80	86	109	123
1504351	Q3Y8M6	109	123	G4VN67	0.003	80	86	109	123
1504351	Q3Y8M6	109	123	G4VN68	0.002	80	86	109	123
1504351	Q3Y8M6	109	123	G4VN69	0.002	80	86	109	123
1504351	Q3Y8M6	109	123	G4VN70	0.002	80	86	109	123
1504351	Q3Y8M6	109	123	G4VN71	0.002	80	86	109	123
1504351	Q3Y8M6	109	123	G4VN72	0.002	80	86	109	123
1504351	Q3Y8M6	109	123	G4VN73	0.002	80	86	109	123
1504351	Q3Y8M6	109	123	G4VN74	0.002	80	86	109	123
1504351	Q3Y8M6	109	123	G4VN75	0.002	80	86	109	123
1504351	Q3Y8M6	109	123	G4VN76	0.002	80	86	64	78
1504351	Q3Y8M6	109	123	G4VN77	0.002	80	86	72	86
1504351	Q3Y8M6	109	123	G4VN78	0.002	80	86	57	71
1504351	Q3Y8M6	109	123	G4XTD3	0.07	66	80	109	123
1504351	Q3Y8M6	109	123	K7P6E6	0.002	80	86	109	123
1504351	Q3Y8M6	109	123	P42638	0.002	80	86	109	123
1504351	Q3Y8M6	109	123	Q5C3A9	0.002	80	86	72	86
1504351	Q3Y8M6	109	123	Q5C3B4	0.002	80	86	72	86
1504351	Q3Y8M6	109	123	Q5C3B9	0.004	80	86	109	123
1504351	Q3Y8M6	109	123	Q5DHF2	0.003	80	86	109	123
1504357	Q3Y8M6	175	189	B0ZDV0	0.02	80	80	169	183
1504357	Q3Y8M6	175	189	B0ZDV1	0.01	80	80	169	183
1504357	Q3Y8M6	175	189	F1LGR3	0.0001	86	93	84	98
1504357	Q3Y8M6	175	189	F1LH20	0.0001	86	93	84	98
1504357	Q3Y8M6	175	189	G4XTD3	0.0003	86	93	175	189
1504357	Q3Y8M6	175	189	K7P6E6	1e-05	100	100	175	189
1504357	Q3Y8M6	175	189	O16127	0.02	80	80	169	183
1504359	Q3Y8M6	139	153	K7P6E6	0.0009	92	92	139	152
1504360	Q3Y8M6	163	177	A3F4W9	0.02	66	80	142	156
1504360	Q3Y8M6	163	177	B0ZDV0	0.04	66	80	157	171
1504360	Q3Y8M6	163	177	B0ZDV1	0.03	66	80	157	171
1504360	Q3Y8M6	163	177	B3W666	0.04	66	80	163	177
1504360	Q3Y8M6	163	177	C1L8K6	0.07	66	80	163	177
1504360	Q3Y8M6	163	177	C1LNS1	0.1	66	80	360	374
1504360	Q3Y8M6	163	177	C1LNS2	0.07	66	80	163	177
1504360	Q3Y8M6	163	177	D7FGI9	6e-07	100	100	3	17
1504360	Q3Y8M6	163	177	D7FGJ3	7e-07	100	100	3	17
1504360	Q3Y8M6	163	177	F1LGR3	6e-06	100	100	72	86
1504360	Q3Y8M6	163	177	F1LH20	6e-06	100	100	72	86
1504360	Q3Y8M6	163	177	G4VD36	0.04	66	80	163	177
1504360	Q3Y8M6	163	177	G4VD37	0.03	66	80	127	141
1504360	Q3Y8M6	163	177	G4VN67	0.07	66	80	163	177
1504360	Q3Y8M6	163	177	G4VN71	0.07	66	80	163	177
1504360	Q3Y8M6	163	177	G4VN74	0.07	66	80	163	177
1504360	Q3Y8M6	163	177	G4VN75	0.07	66	80	163	177
1504360	Q3Y8M6	163	177	G4VN76	0.06	66	80	118	132
1504360	Q3Y8M6	163	177	G4XTD3	1e-05	100	100	163	177
1504360	Q3Y8M6	163	177	K7P6E6	1e-05	100	100	163	177
1504360	Q3Y8M6	163	177	O16127	0.04	66	80	157	171
1504360	Q3Y8M6	163	177	P42637	0.04	66	80	163	177
1504360	Q3Y8M6	163	177	P42638	0.07	66	80	163	177
1504360	Q3Y8M6	163	177	Q26519	0.04	66	80	163	177
1504360	Q3Y8M6	163	177	Q5BR36	0.03	66	80	163	177
1504360	Q3Y8M6	163	177	Q5C3B9	0.08	66	80	163	177
1504362	Q3Y8M6	193	207	B0ZDV0	6e-05	86	100	187	201
1504362	Q3Y8M6	193	207	B0ZDV1	4e-05	86	100	187	201
1504362	Q3Y8M6	193	207	B3W666	0.0002	86	100	193	207
1504362	Q3Y8M6	193	207	C1L8K6	0.0001	86	100	193	207
1504362	Q3Y8M6	193	207	C1L8K8	0.0001	86	100	193	207
1504362	Q3Y8M6	193	207	C1LNS1	0.0002	86	100	390	404
1504362	Q3Y8M6	193	207	C1LNS2	0.0001	86	100	193	207
1504362	Q3Y8M6	193	207	F1LGR3	1e-05	100	100	102	116
1504362	Q3Y8M6	193	207	F1LH20	1e-05	100	100	102	116
1504362	Q3Y8M6	193	207	G4VD36	0.0002	86	100	193	207
1504362	Q3Y8M6	193	207	G4VD37	0.0001	86	100	157	171
1504362	Q3Y8M6	193	207	G4VN67	0.0001	86	100	193	207
1504362	Q3Y8M6	193	207	G4VN70	0.0001	86	100	193	207
1504362	Q3Y8M6	193	207	G4VN71	0.0001	86	100	193	207
1504362	Q3Y8M6	193	207	G4VN72	0.0001	86	100	193	207
1504362	Q3Y8M6	193	207	G4VN73	0.0001	86	100	193	207
1504362	Q3Y8M6	193	207	G4VN74	0.0001	86	100	193	207
1504362	Q3Y8M6	193	207	G4VN75	0.0001	86	100	193	207
1504362	Q3Y8M6	193	207	G4VN76	9e-05	86	100	148	162
1504362	Q3Y8M6	193	207	G4VN77	0.0001	86	100	156	170
1504362	Q3Y8M6	193	207	G4XTD3	2e-05	100	100	193	207
1504362	Q3Y8M6	193	207	K7P6E6	2e-05	100	100	193	207
1504362	Q3Y8M6	193	207	O16127	6e-05	86	100	187	201
1504362	Q3Y8M6	193	207	P42637	0.0002	86	100	193	207
1504362	Q3Y8M6	193	207	P42638	0.0001	86	100	193	207
1504362	Q3Y8M6	193	207	Q26503	0.0002	80	100	193	207
1504362	Q3Y8M6	193	207	Q26519	0.0002	86	100	193	207
1504362	Q3Y8M6	193	207	Q5BR36	0.0001	86	100	193	207
1504362	Q3Y8M6	193	207	Q5C3B9	0.0001	86	100	193	207
1504362	Q3Y8M6	193	207	Q5DHF2	0.003	78	100	194	207
1504364	Q3Y8M6	270	284	B3W666	0.006	66	93	270	284
1504364	Q3Y8M6	270	284	G4VD36	0.006	66	93	270	284
1504364	Q3Y8M6	270	284	G4VD37	0.005	66	93	234	248
1504364	Q3Y8M6	270	284	G4XTD3	0.0005	80	93	270	284
1504364	Q3Y8M6	270	284	K7P6E6	0.0005	80	93	270	284
1504364	Q3Y8M6	270	284	P42637	0.006	66	93	270	284
1504364	Q3Y8M6	270	284	Q26503	0.006	66	93	270	284
1504364	Q3Y8M6	270	284	Q26519	0.006	66	93	270	284
1504365	Q3Y8M6	145	159	A3F4W9	0.09	53	93	124	138
1504365	Q3Y8M6	145	159	B0ZDV1	0.1	53	93	139	153
1504365	Q3Y8M6	145	159	B3W666	0.03	60	93	145	159
1504365	Q3Y8M6	145	159	C1L8K6	0.02	66	86	145	159
1504365	Q3Y8M6	145	159	C1L8K8	0.02	66	86	145	159
1504365	Q3Y8M6	145	159	C1LNS1	0.03	66	86	342	356
1504365	Q3Y8M6	145	159	C1LNS2	0.02	66	86	145	159
1504365	Q3Y8M6	145	159	F1LGR3	0.001	80	93	54	68
1504365	Q3Y8M6	145	159	F1LH20	0.001	80	93	54	68
1504365	Q3Y8M6	145	159	G4VD36	0.03	60	93	145	159
1504365	Q3Y8M6	145	159	G4VD37	0.03	60	93	109	123
1504365	Q3Y8M6	145	159	G4VN65	0.009	66	86	145	159
1504365	Q3Y8M6	145	159	G4VN66	0.01	66	86	145	159
1504365	Q3Y8M6	145	159	G4VN67	0.02	66	86	145	159
1504365	Q3Y8M6	145	159	G4VN71	0.02	66	86	145	159
1504365	Q3Y8M6	145	159	G4VN73	0.02	66	86	145	159
1504365	Q3Y8M6	145	159	G4VN74	0.02	66	86	145	159
1504365	Q3Y8M6	145	159	G4VN75	0.02	66	86	145	159
1504365	Q3Y8M6	145	159	G4VN76	0.01	66	86	100	114
1504365	Q3Y8M6	145	159	G4XTD3	0.02	73	86	145	159
1504365	Q3Y8M6	145	159	K7P6E6	0.0004	80	93	145	159
1504365	Q3Y8M6	145	159	P42637	0.03	60	93	145	159
1504365	Q3Y8M6	145	159	P42638	0.02	66	86	145	159
1504365	Q3Y8M6	145	159	Q26503	0.03	60	93	145	159
1504365	Q3Y8M6	145	159	Q26519	0.03	60	93	145	159
1504365	Q3Y8M6	145	159	Q5BR36	0.03	60	93	145	159
1504365	Q3Y8M6	145	159	Q5C3B9	0.02	66	86	145	159
1504365	Q3Y8M6	145	159	Q5DG15	0.02	60	93	145	159
1504365	Q3Y8M6	145	159	Q5DHF2	0.02	66	86	145	159
1504366	Q3Y8M6	265	279	B3W666	0.06	60	93	265	279
1504366	Q3Y8M6	265	279	C1L8K6	0.08	60	93	265	279
1504366	Q3Y8M6	265	279	C1L8K8	0.08	60	93	265	279
1504366	Q3Y8M6	265	279	C1LNS1	0.1	60	93	462	476
1504366	Q3Y8M6	265	279	C1LNS2	0.08	60	93	265	279
1504366	Q3Y8M6	265	279	G4VD36	0.06	60	93	265	279
1504366	Q3Y8M6	265	279	G4VD37	0.05	60	93	229	243
1504366	Q3Y8M6	265	279	G4VN72	0.08	60	93	265	279
1504366	Q3Y8M6	265	279	G4VN73	0.08	60	93	265	279
1504366	Q3Y8M6	265	279	G4VN74	0.08	60	93	265	279
1504366	Q3Y8M6	265	279	G4VN76	0.07	60	93	220	234
1504366	Q3Y8M6	265	279	G4XTD3	0.004	78	100	265	278
1504366	Q3Y8M6	265	279	K7P6E6	0.0002	86	100	265	279
1504366	Q3Y8M6	265	279	P42637	0.06	60	93	265	279
1504366	Q3Y8M6	265	279	P42638	0.08	60	93	265	279
1504366	Q3Y8M6	265	279	Q26503	0.06	60	93	265	279
1504366	Q3Y8M6	265	279	Q26519	0.06	60	93	265	279
1504366	Q3Y8M6	265	279	Q5DHF2	0.08	60	93	265	279
1504369	Q3Y8M6	121	135	C1L8K6	0.03	73	93	121	135
1504369	Q3Y8M6	121	135	C1L8K8	0.03	73	93	121	135
1504369	Q3Y8M6	121	135	C1LNS1	0.05	73	93	318	332
1504369	Q3Y8M6	121	135	C1LNS2	0.03	73	93	121	135
1504369	Q3Y8M6	121	135	F1LGR3	0.0009	80	100	30	44
1504369	Q3Y8M6	121	135	F1LH20	0.0009	80	100	30	44
1504369	Q3Y8M6	121	135	G4VN65	0.02	73	93	121	135
1504369	Q3Y8M6	121	135	G4VN66	0.02	73	93	121	135
1504369	Q3Y8M6	121	135	G4VN67	0.03	73	93	121	135
1504369	Q3Y8M6	121	135	G4VN71	0.03	73	93	121	135
1504369	Q3Y8M6	121	135	G4VN73	0.03	73	93	121	135
1504369	Q3Y8M6	121	135	G4VN74	0.03	73	93	121	135
1504369	Q3Y8M6	121	135	G4VN75	0.03	73	93	121	135
1504369	Q3Y8M6	121	135	G4VN76	0.02	73	93	76	90
1504369	Q3Y8M6	121	135	G4XTD3	0.002	80	100	121	135
1504369	Q3Y8M6	121	135	K7P6E6	0.002	80	100	121	135
1504369	Q3Y8M6	121	135	P42638	0.03	73	93	121	135
1504369	Q3Y8M6	121	135	Q5C3B9	0.03	73	93	121	135
1504369	Q3Y8M6	121	135	Q5DHF2	0.03	73	93	121	135
1504372	Q3Y8M6	91	105	F1LF63	0.02	73	93	91	105
1504372	Q3Y8M6	91	105	G4XTD3	0.04	73	93	91	105
1504372	Q3Y8M6	91	105	K7P6E6	0.0002	93	100	91	105
1504373	Q3Y8M6	85	99	A3F4W9	0.01	73	93	64	78
1504373	Q3Y8M6	85	99	B0ZDV0	0.02	73	93	79	93
1504373	Q3Y8M6	85	99	B0ZDV1	0.01	73	93	79	93
1504373	Q3Y8M6	85	99	B0ZDV2	0.008	73	93	79	93
1504373	Q3Y8M6	85	99	B3W666	0.005	80	93	85	99
1504373	Q3Y8M6	85	99	E0W6F9	0.02	73	93	49	63
1504373	Q3Y8M6	85	99	F1LF63	0.004	80	93	85	99
1504373	Q3Y8M6	85	99	G4VD36	0.005	80	93	85	99
1504373	Q3Y8M6	85	99	G4VD37	0.005	80	93	49	63
1504373	Q3Y8M6	85	99	G4XTD3	0.01	80	93	85	99
1504373	Q3Y8M6	85	99	K7P6E6	0.0001	93	100	85	99
1504373	Q3Y8M6	85	99	O16127	0.02	73	93	79	93
1504373	Q3Y8M6	85	99	P42637	0.005	80	93	85	99
1504373	Q3Y8M6	85	99	Q26503	0.005	80	93	85	99
1504373	Q3Y8M6	85	99	Q26519	0.005	80	93	85	99
1504373	Q3Y8M6	85	99	Q5BR36	0.005	80	93	85	99
1504373	Q3Y8M6	85	99	Q5DG15	0.003	80	93	85	99
1504373	Q3Y8M6	85	99	Q86DU9	0.004	80	93	50	64
1504373	Q3Y8M6	85	99	Q8MUK6	0.005	80	93	50	64
1504375	Q3Y8M6	97	111	F1LF63	0.07	71	85	97	110
1504375	Q3Y8M6	97	111	F1LGR3	0.1	71	78	6	19
1504375	Q3Y8M6	97	111	F1LH20	0.08	71	85	6	19
1504375	Q3Y8M6	97	111	K7P6E6	0.006	85	85	97	110
1504376	Q3Y8M6	115	129	A3F4W9	0.1	71	92	94	107
1504376	Q3Y8M6	115	129	C1L8K6	0.009	80	93	115	129
1504376	Q3Y8M6	115	129	C1L8K8	0.009	80	93	115	129
1504376	Q3Y8M6	115	129	C1LNS1	0.02	80	93	312	326
1504376	Q3Y8M6	115	129	C1LNS2	0.009	80	93	115	129
1504376	Q3Y8M6	115	129	C7TXT8	0.01	73	93	78	92
1504376	Q3Y8M6	115	129	F1LGR3	0.006	73	93	24	38
1504376	Q3Y8M6	115	129	F1LH20	0.006	73	93	24	38
1504376	Q3Y8M6	115	129	G4VN65	0.005	80	93	115	129
1504376	Q3Y8M6	115	129	G4VN66	0.007	80	93	115	129
1504376	Q3Y8M6	115	129	G4VN67	0.01	80	93	115	129
1504376	Q3Y8M6	115	129	G4VN68	0.01	73	93	115	129
1504376	Q3Y8M6	115	129	G4VN69	0.01	73	93	115	129
1504376	Q3Y8M6	115	129	G4VN70	0.01	73	93	115	129
1504376	Q3Y8M6	115	129	G4VN71	0.009	80	93	115	129
1504376	Q3Y8M6	115	129	G4VN72	0.01	73	93	115	129
1504376	Q3Y8M6	115	129	G4VN73	0.009	80	93	115	129
1504376	Q3Y8M6	115	129	G4VN74	0.009	80	93	115	129
1504376	Q3Y8M6	115	129	G4VN75	0.009	80	93	115	129
1504376	Q3Y8M6	115	129	G4VN76	0.008	80	93	70	84
1504376	Q3Y8M6	115	129	G4VN77	0.01	73	93	78	92
1504376	Q3Y8M6	115	129	G4VN78	0.01	73	93	63	77
1504376	Q3Y8M6	115	129	G4XTD3	0.01	73	93	115	129
1504376	Q3Y8M6	115	129	K7P6E6	0.0003	86	100	115	129
1504376	Q3Y8M6	115	129	P42638	0.009	80	93	115	129
1504376	Q3Y8M6	115	129	Q5C3A9	0.009	73	93	78	92
1504376	Q3Y8M6	115	129	Q5C3B4	0.01	73	93	78	92
1504376	Q3Y8M6	115	129	Q5C3B9	0.01	80	93	115	129
1504376	Q3Y8M6	115	129	Q5DHF2	0.009	80	93	115	129
1504377	Q3Y8M6	127	141	A3F4W9	0.006	73	86	106	120
1504377	Q3Y8M6	127	141	B0ZDV0	0.01	73	86	121	135
1504377	Q3Y8M6	127	141	B0ZDV1	0.008	73	86	121	135
1504377	Q3Y8M6	127	141	C1L8K6	0.004	73	100	127	141
1504377	Q3Y8M6	127	141	C1L8K8	0.004	73	100	127	141
1504377	Q3Y8M6	127	141	C1LNS1	0.007	73	100	324	338
1504377	Q3Y8M6	127	141	C1LNS2	0.004	73	100	127	141
1504377	Q3Y8M6	127	141	F1LGR3	0.004	78	92	36	49
1504377	Q3Y8M6	127	141	F1LH20	0.004	78	92	36	49
1504377	Q3Y8M6	127	141	G4VN65	0.002	73	100	127	141
1504377	Q3Y8M6	127	141	G4VN66	0.003	73	100	127	141
1504377	Q3Y8M6	127	141	G4VN67	0.004	73	100	127	141
1504377	Q3Y8M6	127	141	G4VN71	0.004	73	100	127	141
1504377	Q3Y8M6	127	141	G4VN73	0.004	73	100	127	141
1504377	Q3Y8M6	127	141	G4VN74	0.004	73	100	127	141
1504377	Q3Y8M6	127	141	G4VN75	0.004	73	100	127	141
1504377	Q3Y8M6	127	141	G4VN76	0.003	73	100	82	96
1504377	Q3Y8M6	127	141	G4XTD3	0.008	78	92	127	140
1504377	Q3Y8M6	127	141	K7P6E6	0.004	73	100	127	141
1504377	Q3Y8M6	127	141	O16127	0.01	73	86	121	135
1504377	Q3Y8M6	127	141	P42638	0.004	73	100	127	141
1504377	Q3Y8M6	127	141	Q5C3B9	0.005	73	100	127	141
1504377	Q3Y8M6	127	141	Q5DHF2	0.004	73	100	127	141
1504378	Q3Y8M6	211	225	C1L8K6	0.1	66	86	211	225
1504378	Q3Y8M6	211	225	C1L8K8	0.1	66	86	211	225
1504378	Q3Y8M6	211	225	C1LNS2	0.1	66	86	211	225
1504378	Q3Y8M6	211	225	F1LGR3	0.02	73	93	120	134
1504378	Q3Y8M6	211	225	F1LH20	0.02	73	93	120	134
1504378	Q3Y8M6	211	225	G4VN72	0.1	66	86	211	225
1504378	Q3Y8M6	211	225	G4VN73	0.1	66	86	211	225
1504378	Q3Y8M6	211	225	G4VN74	0.1	66	86	211	225
1504378	Q3Y8M6	211	225	G4VN75	0.1	66	86	211	225
1504378	Q3Y8M6	211	225	G4VN76	0.1	66	86	166	180
1504378	Q3Y8M6	211	225	G4XTD3	0.03	73	93	211	225
1504378	Q3Y8M6	211	225	K7P6E6	0.003	80	93	211	225
1504378	Q3Y8M6	211	225	P42638	0.1	66	86	211	225
1504378	Q3Y8M6	211	225	Q5DHF2	0.1	66	86	211	225
1505074	Q3Y8M6	247	261	B0ZDV0	0.04	85	92	242	255
1505074	Q3Y8M6	247	261	F1LGQ8	0.009	100	100	55	66
1505074	Q3Y8M6	247	261	G4XTD3	0.0004	100	100	247	261
1505074	Q3Y8M6	247	261	K7P6E6	0.0004	100	100	247	261
1505074	Q3Y8M6	247	261	O16127	0.04	85	92	242	255
1683752	Q3Y8M6	262	276	G4XTD3	0.007	73	100	262	276
1683752	Q3Y8M6	262	276	K7P6E6	0.0005	86	100	262	276
1866165	E7CGC1	89	105	F1LF63	0.001	76	94	89	105
1866165	E7CGC1	89	105	G4XTD3	0.003	76	94	89	105
1866165	E7CGC1	89	105	K7P6E6	2e-05	94	100	89	105
1866166	E7CGC1	115	128	A3F4W9	0.07	71	92	94	107
1866166	E7CGC1	115	128	B0ZDV0	0.1	71	92	109	122
1866166	E7CGC1	115	128	B0ZDV1	0.1	71	92	109	122
1866166	E7CGC1	115	128	C1L8K6	0.03	78	92	115	128
1866166	E7CGC1	115	128	C1L8K8	0.03	78	92	115	128
1866166	E7CGC1	115	128	C1LNS1	0.05	78	92	312	325
1866166	E7CGC1	115	128	C1LNS2	0.03	78	92	115	128
1866166	E7CGC1	115	128	C7TXT8	0.03	71	92	78	91
1866166	E7CGC1	115	128	F1LGR3	0.02	71	92	24	37
1866166	E7CGC1	115	128	F1LH20	0.02	71	92	24	37
1866166	E7CGC1	115	128	G4VN65	0.01	78	92	115	128
1866166	E7CGC1	115	128	G4VN66	0.02	78	92	115	128
1866166	E7CGC1	115	128	G4VN67	0.03	78	92	115	128
1866166	E7CGC1	115	128	G4VN68	0.04	71	92	115	128
1866166	E7CGC1	115	128	G4VN69	0.04	71	92	115	128
1866166	E7CGC1	115	128	G4VN70	0.04	71	92	115	128
1866166	E7CGC1	115	128	G4VN71	0.03	78	92	115	128
1866166	E7CGC1	115	128	G4VN72	0.04	71	92	115	128
1866166	E7CGC1	115	128	G4VN73	0.03	78	92	115	128
1866166	E7CGC1	115	128	G4VN74	0.03	78	92	115	128
1866166	E7CGC1	115	128	G4VN75	0.03	78	92	115	128
1866166	E7CGC1	115	128	G4VN76	0.02	78	92	70	83
1866166	E7CGC1	115	128	G4VN77	0.03	71	92	78	91
1866166	E7CGC1	115	128	G4VN78	0.03	71	92	63	76
1866166	E7CGC1	115	128	G4XTD3	0.04	71	92	115	128
1866166	E7CGC1	115	128	K7P6E6	0.0002	92	100	115	128
1866166	E7CGC1	115	128	O16127	0.1	71	92	109	122
1866166	E7CGC1	115	128	P42638	0.03	78	92	115	128
1866166	E7CGC1	115	128	Q5C3A9	0.03	71	92	78	91
1866166	E7CGC1	115	128	Q5C3B4	0.03	71	92	78	91
1866166	E7CGC1	115	128	Q5C3B9	0.03	78	92	115	128
1866166	E7CGC1	115	128	Q5DHF2	0.03	78	92	115	128
1866167	E7CGC1	131	142	K7P6E6	0.03	75	100	131	142
1866168	E7CGC1	145	164	A3F4W9	0.0002	65	95	124	143
1866168	E7CGC1	145	164	B0ZDV0	0.0002	65	95	139	158
1866168	E7CGC1	145	164	B0ZDV1	0.0002	65	95	139	158
1866168	E7CGC1	145	164	B3W666	6e-05	70	95	145	164
1866168	E7CGC1	145	164	C1L8K6	4e-05	75	90	145	164
1866168	E7CGC1	145	164	C1L8K8	4e-05	75	90	145	164
1866168	E7CGC1	145	164	C1LNS1	5e-05	75	90	342	361
1866168	E7CGC1	145	164	C1LNS2	4e-05	75	90	145	164
1866168	E7CGC1	145	164	F1LGR3	6e-06	85	95	54	73
1866168	E7CGC1	145	164	F1LH20	6e-06	85	95	54	73
1866168	E7CGC1	145	164	G4VD36	6e-05	70	95	145	164
1866168	E7CGC1	145	164	G4VD37	6e-05	70	95	109	128
1866168	E7CGC1	145	164	G4VN65	2e-05	75	90	145	164
1866168	E7CGC1	145	164	G4VN66	3e-05	75	90	145	164
1866168	E7CGC1	145	164	G4VN67	4e-05	75	90	145	164
1866168	E7CGC1	145	164	G4VN71	4e-05	75	90	145	164
1866168	E7CGC1	145	164	G4VN73	4e-05	75	90	145	164
1866168	E7CGC1	145	164	G4VN74	4e-05	75	90	145	164
1866168	E7CGC1	145	164	G4VN75	3e-05	75	90	145	164
1866168	E7CGC1	145	164	G4VN76	3e-05	75	90	100	119
1866168	E7CGC1	145	164	G4XTD3	5e-05	80	90	145	164
1866168	E7CGC1	145	164	K7P6E6	2e-06	85	95	145	164
1866168	E7CGC1	145	164	O16127	0.0002	65	95	139	158
1866168	E7CGC1	145	164	P42637	6e-05	70	95	145	164
1866168	E7CGC1	145	164	P42638	4e-05	75	90	145	164
1866168	E7CGC1	145	164	Q26503	6e-05	70	95	145	164
1866168	E7CGC1	145	164	Q26519	6e-05	70	95	145	164
1866168	E7CGC1	145	164	Q5BR36	6e-05	70	95	145	164
1866168	E7CGC1	145	164	Q5C3B9	4e-05	75	90	145	164
1866168	E7CGC1	145	164	Q5DG15	4e-05	70	95	145	164
1866168	E7CGC1	145	164	Q5DHF2	4e-05	75	90	145	164
1866169	E7CGC1	177	190	B0ZDV0	0.08	78	78	171	184
1866169	E7CGC1	177	190	B0ZDV1	0.06	78	78	171	184
1866169	E7CGC1	177	190	F1LGR3	0.0004	85	92	86	99
1866169	E7CGC1	177	190	F1LH20	0.0005	85	92	86	99
1866169	E7CGC1	177	190	G4XTD3	0.001	85	92	177	190
1866169	E7CGC1	177	190	K7P6E6	4e-05	100	100	177	190
1866169	E7CGC1	177	190	O16127	0.08	78	78	171	184
1866170	E7CGC1	210	224	C1L8K6	0.1	71	92	210	223
1866170	E7CGC1	210	224	C1L8K8	0.1	71	92	210	223
1866170	E7CGC1	210	224	C1LNS2	0.1	71	92	210	223
1866170	E7CGC1	210	224	F1LGR3	0.01	73	93	119	133
1866170	E7CGC1	210	224	F1LH20	0.01	73	93	119	133
1866170	E7CGC1	210	224	G4VN67	0.1	71	92	210	223
1866170	E7CGC1	210	224	G4VN72	0.1	71	92	210	223
1866170	E7CGC1	210	224	G4VN73	0.1	71	92	210	223
1866170	E7CGC1	210	224	G4VN74	0.1	71	92	210	223
1866170	E7CGC1	210	224	G4VN75	0.1	71	92	210	223
1866170	E7CGC1	210	224	G4VN76	0.1	71	92	165	178
1866170	E7CGC1	210	224	G4XTD3	0.03	73	93	210	224
1866170	E7CGC1	210	224	K7P6E6	0.002	80	93	210	224
1866170	E7CGC1	210	224	P42638	0.1	71	92	210	223
1866170	E7CGC1	210	224	Q5C3B9	0.1	71	92	210	223
1866170	E7CGC1	210	224	Q5DHF2	0.1	71	92	210	223
1866171	E7CGC1	243	259	B0ZDV0	0.005	82	82	237	253
1866171	E7CGC1	243	259	B3W666	0.09	70	76	243	259
1866171	E7CGC1	243	259	F1LGQ8	9e-05	100	100	51	66
1866171	E7CGC1	243	259	G4VD36	0.09	70	76	243	259
1866171	E7CGC1	243	259	G4VD37	0.08	70	76	207	223
1866171	E7CGC1	243	259	G4XTD3	5e-05	100	100	243	259
1866171	E7CGC1	243	259	K7P6E6	5e-05	100	100	243	259
1866171	E7CGC1	243	259	O16127	0.005	82	82	237	253
1866171	E7CGC1	243	259	P42637	0.09	70	76	243	259
1866171	E7CGC1	243	259	Q26503	0.09	70	76	243	259
1866171	E7CGC1	243	259	Q26519	0.09	70	76	243	259
1866172	E7CGC1	263	280	B0ZDV0	0.02	61	88	257	274
1866172	E7CGC1	263	280	B3W666	0.002	66	94	263	280
1866172	E7CGC1	263	280	C1L8K6	0.003	66	94	263	280
1866172	E7CGC1	263	280	C1L8K8	0.003	66	94	263	280
1866172	E7CGC1	263	280	C1LNS1	0.004	66	94	460	477
1866172	E7CGC1	263	280	C1LNS2	0.003	66	94	263	280
1866172	E7CGC1	263	280	G4VD36	0.002	66	94	263	280
1866172	E7CGC1	263	280	G4VD37	0.002	66	94	227	244
1866172	E7CGC1	263	280	G4VN72	0.003	66	94	263	280
1866172	E7CGC1	263	280	G4VN73	0.003	66	94	263	280
1866172	E7CGC1	263	280	G4VN74	0.003	66	94	263	280
1866172	E7CGC1	263	280	G4VN76	0.002	66	94	218	235
1866172	E7CGC1	263	280	G4XTD3	0.0002	77	94	263	280
1866172	E7CGC1	263	280	K7P6E6	1e-05	88	100	263	280
1866172	E7CGC1	263	280	O16127	0.02	61	88	257	274
1866172	E7CGC1	263	280	P42637	0.002	66	94	263	280
1866172	E7CGC1	263	280	P42638	0.003	66	94	263	280
1866172	E7CGC1	263	280	Q26503	0.002	66	94	263	280
1866172	E7CGC1	263	280	Q26519	0.002	66	94	263	280
1866172	E7CGC1	263	280	Q5DHF2	0.003	66	94	263	280
1969188	B4YAH6	52	66	K7P6E6	0.1	76	92	52	64
1969197	B4YAH6	79	93	A3F4W9	0.01	66	86	58	72
1969197	B4YAH6	79	93	B0ZDV0	0.02	66	86	73	87
1969197	B4YAH6	79	93	B0ZDV1	0.02	66	86	73	87
1969197	B4YAH6	79	93	B0ZDV2	0.01	66	86	73	87
1969197	B4YAH6	79	93	B3W666	0.03	66	86	79	93
1969197	B4YAH6	79	93	F1LF63	0.04	83	91	81	92
1969197	B4YAH6	79	93	G4VD36	0.03	66	86	79	93
1969197	B4YAH6	79	93	G4XTD3	0.1	83	91	81	92
1969197	B4YAH6	79	93	K7P6E6	0.0008	92	100	81	93
1969197	B4YAH6	79	93	O16127	0.02	66	86	73	87
1969197	B4YAH6	79	93	P42637	0.03	66	86	79	93
1969197	B4YAH6	79	93	Q26503	0.03	66	86	79	93
1969197	B4YAH6	79	93	Q26519	0.1	60	86	79	93
1969197	B4YAH6	79	93	Q5BR36	0.02	66	86	79	93
1969197	B4YAH6	79	93	Q5DG15	0.01	66	86	79	93
1969198	B4YAH6	82	96	A3F4W9	0.01	73	86	61	75
1969198	B4YAH6	82	96	B0ZDV0	0.02	73	86	76	90
1969198	B4YAH6	82	96	B0ZDV1	0.02	73	86	76	90
1969198	B4YAH6	82	96	B0ZDV2	0.01	73	86	76	90
1969198	B4YAH6	82	96	B3W666	0.02	73	86	82	96
1969198	B4YAH6	82	96	E0W6F9	0.02	73	86	46	60
1969198	B4YAH6	82	96	F1LF63	0.002	80	86	82	96
1969198	B4YAH6	82	96	G4VD36	0.02	73	86	82	96
1969198	B4YAH6	82	96	G4VD37	0.02	73	86	46	60
1969198	B4YAH6	82	96	G4XTD3	0.006	80	86	82	96
1969198	B4YAH6	82	96	K7P6E6	0.0001	86	100	82	96
1969198	B4YAH6	82	96	O16127	0.02	73	86	76	90
1969198	B4YAH6	82	96	P42637	0.02	73	86	82	96
1969198	B4YAH6	82	96	Q26503	0.02	73	86	82	96
1969198	B4YAH6	82	96	Q26519	0.09	66	86	82	96
1969198	B4YAH6	82	96	Q5BR36	0.02	73	86	82	96
1969198	B4YAH6	82	96	Q5DG15	0.01	73	86	82	96
1969198	B4YAH6	82	96	Q86DU9	0.02	73	86	47	61
1969198	B4YAH6	82	96	Q8MUK6	0.02	73	86	47	61
1969200	B4YAH6	88	102	A3F4W9	0.08	66	93	67	81
1969200	B4YAH6	88	102	B0ZDV0	0.1	66	93	82	96
1969200	B4YAH6	88	102	B0ZDV1	0.1	66	93	82	96
1969200	B4YAH6	88	102	B0ZDV2	0.07	66	93	82	96
1969200	B4YAH6	88	102	E0W6F9	0.1	66	93	52	66
1969200	B4YAH6	88	102	F1LF63	0.02	73	93	88	102
1969200	B4YAH6	88	102	G4VD37	0.1	73	86	52	66
1969200	B4YAH6	88	102	G4XTD3	0.05	73	93	88	102
1969200	B4YAH6	88	102	K7P6E6	0.0002	93	100	88	102
1969200	B4YAH6	88	102	O16127	0.1	66	93	82	96
1969200	B4YAH6	88	102	Q5BR36	0.1	73	86	88	102
1969200	B4YAH6	88	102	Q5DG15	0.09	73	86	88	102
1969200	B4YAH6	88	102	Q86DU9	0.1	73	86	53	67
1969200	B4YAH6	88	102	Q8MUK6	0.1	73	86	53	67
1969202	B4YAH6	94	108	F1LF63	0.03	84	100	94	106
1969202	B4YAH6	94	108	F1LGR3	0.05	84	92	3	15
1969202	B4YAH6	94	108	F1LH20	0.04	84	100	3	15
1969202	B4YAH6	94	108	G4XTD3	0.08	84	100	94	106
1969202	B4YAH6	94	108	K7P6E6	0.009	92	100	94	106
1969210	B4YAH6	118	132	C1L8K6	0.01	80	93	118	132
1969210	B4YAH6	118	132	C1L8K8	0.01	80	93	118	132
1969210	B4YAH6	118	132	C1LNS1	0.02	80	93	315	329
1969210	B4YAH6	118	132	C1LNS2	0.01	80	93	118	132
1969210	B4YAH6	118	132	C7TXT8	0.1	71	92	81	94
1969210	B4YAH6	118	132	F1LGR3	0.005	73	93	27	41
1969210	B4YAH6	118	132	F1LH20	0.005	73	93	27	41
1969210	B4YAH6	118	132	G4VN65	0.006	80	93	118	132
1969210	B4YAH6	118	132	G4VN66	0.008	80	93	118	132
1969210	B4YAH6	118	132	G4VN67	0.01	80	93	118	132
1969210	B4YAH6	118	132	G4VN68	0.1	71	92	118	131
1969210	B4YAH6	118	132	G4VN69	0.1	71	92	118	131
1969210	B4YAH6	118	132	G4VN70	0.1	71	92	118	131
1969210	B4YAH6	118	132	G4VN71	0.01	80	93	118	132
1969210	B4YAH6	118	132	G4VN72	0.1	71	92	118	131
1969210	B4YAH6	118	132	G4VN73	0.01	80	93	118	132
1969210	B4YAH6	118	132	G4VN74	0.01	80	93	118	132
1969210	B4YAH6	118	132	G4VN75	0.01	80	93	118	132
1969210	B4YAH6	118	132	G4VN76	0.009	80	93	73	87
1969210	B4YAH6	118	132	G4VN77	0.1	71	92	81	94
1969210	B4YAH6	118	132	G4VN78	0.1	71	92	66	79
1969210	B4YAH6	118	132	G4XTD3	0.01	73	93	118	132
1969210	B4YAH6	118	132	K7P6E6	0.002	80	100	118	132
1969210	B4YAH6	118	132	P42638	0.01	80	93	118	132
1969210	B4YAH6	118	132	Q5C3A9	0.09	71	92	81	94
1969210	B4YAH6	118	132	Q5C3B4	0.09	71	92	81	94
1969210	B4YAH6	118	132	Q5C3B9	0.01	80	93	118	132
1969210	B4YAH6	118	132	Q5DHF2	0.01	80	93	118	132
1969212	B4YAH6	124	138	A3F4W9	0.1	66	80	103	117
1969212	B4YAH6	124	138	C1L8K6	0.08	66	93	124	138
1969212	B4YAH6	124	138	C1L8K8	0.08	66	93	124	138
1969212	B4YAH6	124	138	C1LNS1	0.1	66	93	321	335
1969212	B4YAH6	124	138	C1LNS2	0.08	66	93	124	138
1969212	B4YAH6	124	138	F1LGR3	0.003	73	93	33	47
1969212	B4YAH6	124	138	F1LH20	0.003	73	93	33	47
1969212	B4YAH6	124	138	G4VN65	0.04	66	93	124	138
1969212	B4YAH6	124	138	G4VN66	0.06	66	93	124	138
1969212	B4YAH6	124	138	G4VN67	0.08	66	93	124	138
1969212	B4YAH6	124	138	G4VN71	0.08	66	93	124	138
1969212	B4YAH6	124	138	G4VN73	0.08	66	93	124	138
1969212	B4YAH6	124	138	G4VN74	0.08	66	93	124	138
1969212	B4YAH6	124	138	G4VN75	0.07	66	93	124	138
1969212	B4YAH6	124	138	G4VN76	0.06	66	93	79	93
1969212	B4YAH6	124	138	G4XTD3	0.007	73	93	124	138
1969212	B4YAH6	124	138	K7P6E6	0.005	73	100	124	138
1969212	B4YAH6	124	138	P42638	0.08	66	93	124	138
1969212	B4YAH6	124	138	Q5C3B9	0.09	66	93	124	138
1969212	B4YAH6	124	138	Q5DHF2	0.08	66	93	124	138
1969214	B4YAH6	130	144	G4VN65	0.09	60	93	130	144
1969214	B4YAH6	130	144	G4VN66	0.1	60	93	130	144
1969214	B4YAH6	130	144	G4VN75	0.1	60	93	130	144
1969214	B4YAH6	130	144	G4VN76	0.1	60	93	85	99
1969214	B4YAH6	130	144	K7P6E6	0.005	73	93	130	144
1969216	B4YAH6	136	150	G4VN65	0.1	66	86	136	150
1969216	B4YAH6	136	150	G4VN66	0.1	66	86	136	150
1969216	B4YAH6	136	150	K7P6E6	0.0006	86	93	136	150
1969218	B4YAH6	142	156	K7P6E6	0.002	80	86	142	156
1969220	B4YAH6	148	162	A3F4W9	0.01	60	100	127	141
1969220	B4YAH6	148	162	B0ZDV0	0.03	60	100	142	156
1969220	B4YAH6	148	162	B0ZDV1	0.02	60	100	142	156
1969220	B4YAH6	148	162	B3W666	0.005	71	100	149	162
1969220	B4YAH6	148	162	C1L8K6	0.003	73	93	148	162
1969220	B4YAH6	148	162	C1L8K8	0.003	73	93	148	162
1969220	B4YAH6	148	162	C1LNS1	0.005	73	93	345	359
1969220	B4YAH6	148	162	C1LNS2	0.003	73	93	148	162
1969220	B4YAH6	148	162	F1LGR3	0.0004	86	93	57	71
1969220	B4YAH6	148	162	F1LH20	0.0004	86	93	57	71
1969220	B4YAH6	148	162	G4VD36	0.005	71	100	149	162
1969220	B4YAH6	148	162	G4VD37	0.005	71	100	113	126
1969220	B4YAH6	148	162	G4VN65	0.002	73	93	148	162
1969220	B4YAH6	148	162	G4VN66	0.002	73	93	148	162
1969220	B4YAH6	148	162	G4VN67	0.003	73	93	148	162
1969220	B4YAH6	148	162	G4VN71	0.003	73	93	148	162
1969220	B4YAH6	148	162	G4VN73	0.003	73	93	148	162
1969220	B4YAH6	148	162	G4VN74	0.003	73	93	148	162
1969220	B4YAH6	148	162	G4VN75	0.003	73	93	148	162
1969220	B4YAH6	148	162	G4VN76	0.002	73	93	103	117
1969220	B4YAH6	148	162	G4XTD3	0.005	80	86	148	162
1969220	B4YAH6	148	162	K7P6E6	0.0008	80	93	148	162
1969220	B4YAH6	148	162	O16127	0.03	60	100	142	156
1969220	B4YAH6	148	162	P42637	0.005	71	100	149	162
1969220	B4YAH6	148	162	P42638	0.003	73	93	148	162
1969220	B4YAH6	148	162	Q26503	0.005	71	100	149	162
1969220	B4YAH6	148	162	Q26519	0.005	71	100	149	162
1969220	B4YAH6	148	162	Q5BR36	0.005	71	100	149	162
1969220	B4YAH6	148	162	Q5C3B9	0.003	73	93	148	162
1969220	B4YAH6	148	162	Q5DG15	0.003	71	100	149	162
1969220	B4YAH6	148	162	Q5DHF2	0.003	73	93	148	162
1969221	B4YAH6	151	165	A3F4W9	0.02	64	100	130	143
1969221	B4YAH6	151	165	B0ZDV0	0.03	64	100	145	158
1969221	B4YAH6	151	165	B0ZDV1	0.03	64	100	145	158
1969221	B4YAH6	151	165	B3W666	0.006	71	100	151	164
1969221	B4YAH6	151	165	C1L8K6	0.01	83	100	153	164
1969221	B4YAH6	151	165	C1L8K8	0.01	83	100	153	164
1969221	B4YAH6	151	165	C1LNS1	0.02	83	100	350	361
1969221	B4YAH6	151	165	C1LNS2	0.01	83	100	153	164
1969221	B4YAH6	151	165	F1LGR3	0.0004	86	93	60	74
1969221	B4YAH6	151	165	F1LH20	0.0004	86	93	60	74
1969221	B4YAH6	151	165	G4VD36	0.006	71	100	151	164
1969221	B4YAH6	151	165	G4VD37	0.005	71	100	115	128
1969221	B4YAH6	151	165	G4VN65	0.002	84	100	153	165
1969221	B4YAH6	151	165	G4VN66	0.01	83	100	153	164
1969221	B4YAH6	151	165	G4VN67	0.01	83	100	153	164
1969221	B4YAH6	151	165	G4VN71	0.01	83	100	153	164
1969221	B4YAH6	151	165	G4VN73	0.01	83	100	153	164
1969221	B4YAH6	151	165	G4VN74	0.01	83	100	153	164
1969221	B4YAH6	151	165	G4VN75	0.01	83	100	153	164
1969221	B4YAH6	151	165	G4VN76	0.01	83	100	108	119
1969221	B4YAH6	151	165	G4XTD3	0.004	85	92	152	165
1969221	B4YAH6	151	165	K7P6E6	0.0009	80	93	151	165
1969221	B4YAH6	151	165	O16127	0.03	64	100	145	158
1969221	B4YAH6	151	165	P42637	0.006	71	100	151	164
1969221	B4YAH6	151	165	P42638	0.01	83	100	153	164
1969221	B4YAH6	151	165	Q26503	0.006	71	100	151	164
1969221	B4YAH6	151	165	Q26519	0.006	71	100	151	164
1969221	B4YAH6	151	165	Q5BR36	0.005	71	100	151	164
1969221	B4YAH6	151	165	Q5C3B9	0.02	83	100	153	164
1969221	B4YAH6	151	165	Q5DG15	0.003	71	100	151	164
1969221	B4YAH6	151	165	Q5DHF2	0.01	83	100	153	164
1969222	B4YAH6	154	168	A3F4W9	0.01	66	93	133	147
1969222	B4YAH6	154	168	B0ZDV0	0.02	66	93	148	162
1969222	B4YAH6	154	168	B0ZDV1	0.02	66	93	148	162
1969222	B4YAH6	154	168	B3W666	0.001	80	93	154	168
1969222	B4YAH6	154	168	C1L8K6	0.001	80	93	154	168
1969222	B4YAH6	154	168	C1L8K8	0.004	73	86	154	168
1969222	B4YAH6	154	168	C1LNS1	0.002	80	93	351	365
1969222	B4YAH6	154	168	C1LNS2	0.001	80	93	154	168
1969222	B4YAH6	154	168	F1LGR3	2e-05	100	100	63	77
1969222	B4YAH6	154	168	F1LH20	2e-05	100	100	63	77
1969222	B4YAH6	154	168	G4VD36	0.001	80	93	154	168
1969222	B4YAH6	154	168	G4VD37	0.001	80	93	118	132
1969222	B4YAH6	154	168	G4VN65	0.03	83	100	154	165
1969222	B4YAH6	154	168	G4VN66	0.003	73	86	154	168
1969222	B4YAH6	154	168	G4VN67	0.001	80	93	154	168
1969222	B4YAH6	154	168	G4VN71	0.001	80	93	154	168
1969222	B4YAH6	154	168	G4VN73	0.004	73	86	154	168
1969222	B4YAH6	154	168	G4VN74	0.001	80	93	154	168
1969222	B4YAH6	154	168	G4VN75	0.0009	80	93	154	168
1969222	B4YAH6	154	168	G4VN76	0.0008	80	93	109	123
1969222	B4YAH6	154	168	G4XTD3	3e-05	100	100	154	168
1969222	B4YAH6	154	168	K7P6E6	0.0002	86	100	154	168
1969222	B4YAH6	154	168	O16127	0.02	66	93	148	162
1969222	B4YAH6	154	168	P42637	0.001	80	93	154	168
1969222	B4YAH6	154	168	P42638	0.001	80	93	154	168
1969222	B4YAH6	154	168	Q26503	0.001	80	93	154	168
1969222	B4YAH6	154	168	Q26519	0.001	80	93	154	168
1969222	B4YAH6	154	168	Q5BR36	0.001	80	93	154	168
1969222	B4YAH6	154	168	Q5C3B9	0.001	80	93	154	168
1969222	B4YAH6	154	168	Q5DG15	0.0008	80	93	154	168
1969222	B4YAH6	154	168	Q5DHF2	0.004	73	86	154	168
1969224	B4YAH6	160	174	A3F4W9	0.02	71	85	139	152
1969224	B4YAH6	160	174	B0ZDV0	0.04	71	85	154	167
1969224	B4YAH6	160	174	B0ZDV1	0.03	71	85	154	167
1969224	B4YAH6	160	174	B3W666	0.01	78	85	160	173
1969224	B4YAH6	160	174	C1L8K6	0.01	78	85	160	173
1969224	B4YAH6	160	174	C1L8K8	0.07	71	78	160	173
1969224	B4YAH6	160	174	C1LNS1	0.02	78	85	357	370
1969224	B4YAH6	160	174	C1LNS2	0.01	78	85	160	173
1969224	B4YAH6	160	174	D7FGI9	8e-06	100	100	1	14
1969224	B4YAH6	160	174	D7FGJ3	9e-06	100	100	1	14
1969224	B4YAH6	160	174	F1LGR3	8e-06	100	100	69	83
1969224	B4YAH6	160	174	F1LH20	8e-06	100	100	69	83
1969224	B4YAH6	160	174	G4VD36	0.01	78	85	160	173
1969224	B4YAH6	160	174	G4VD37	0.009	78	85	124	137
1969224	B4YAH6	160	174	G4VN66	0.05	71	78	160	173
1969224	B4YAH6	160	174	G4VN67	0.01	78	85	160	173
1969224	B4YAH6	160	174	G4VN71	0.01	78	85	160	173
1969224	B4YAH6	160	174	G4VN73	0.07	71	78	160	173
1969224	B4YAH6	160	174	G4VN74	0.01	78	85	160	173
1969224	B4YAH6	160	174	G4VN75	0.009	78	85	160	173
1969224	B4YAH6	160	174	G4VN76	0.008	78	85	115	128
1969224	B4YAH6	160	174	G4XTD3	2e-05	100	100	160	174
1969224	B4YAH6	160	174	K7P6E6	2e-05	100	100	160	174
1969224	B4YAH6	160	174	O16127	0.04	71	85	154	167
1969224	B4YAH6	160	174	P42637	0.01	78	85	160	173
1969224	B4YAH6	160	174	P42638	0.01	78	85	160	173
1969224	B4YAH6	160	174	Q26503	0.01	78	85	160	173
1969224	B4YAH6	160	174	Q26519	0.01	78	85	160	173
1969224	B4YAH6	160	174	Q5BR36	0.009	78	85	160	173
1969224	B4YAH6	160	174	Q5C3B9	0.01	78	85	160	173
1969224	B4YAH6	160	174	Q5DG15	0.08	90	90	160	170
1969224	B4YAH6	160	174	Q5DHF2	0.07	71	78	160	173
1969226	B4YAH6	166	180	A3F4W9	0.003	73	86	145	159
1969226	B4YAH6	166	180	B0ZDV0	0.005	73	86	160	174
1969226	B4YAH6	166	180	B0ZDV1	0.004	73	86	160	174
1969226	B4YAH6	166	180	B0ZDV2	0.002	73	86	120	134
1969226	B4YAH6	166	180	B3W666	0.005	73	86	166	180
1969226	B4YAH6	166	180	C1L8K6	0.01	73	86	166	180
1969226	B4YAH6	166	180	C1LNS1	0.02	73	86	363	377
1969226	B4YAH6	166	180	C1LNS2	0.01	73	86	166	180
1969226	B4YAH6	166	180	D7FGI9	3e-07	100	100	6	20
1969226	B4YAH6	166	180	D7FGJ3	3e-07	100	100	6	20
1969226	B4YAH6	166	180	F1LGR3	3e-06	100	100	75	89
1969226	B4YAH6	166	180	F1LH20	3e-06	100	100	75	89
1969226	B4YAH6	166	180	G4VD36	0.005	73	86	166	180
1969226	B4YAH6	166	180	G4VD37	0.004	73	86	130	144
1969226	B4YAH6	166	180	G4VN67	0.01	73	86	166	180
1969226	B4YAH6	166	180	G4VN69	0.01	73	86	166	180
1969226	B4YAH6	166	180	G4VN70	0.01	73	86	166	180
1969226	B4YAH6	166	180	G4VN71	0.01	73	86	166	180
1969226	B4YAH6	166	180	G4VN72	0.01	73	86	166	180
1969226	B4YAH6	166	180	G4VN74	0.01	73	86	166	180
1969226	B4YAH6	166	180	G4VN75	0.009	73	86	166	180
1969226	B4YAH6	166	180	G4VN76	0.008	73	86	121	135
1969226	B4YAH6	166	180	G4VN77	0.008	73	86	129	143
1969226	B4YAH6	166	180	G4VN78	0.008	73	86	114	128
1969226	B4YAH6	166	180	G4XTD3	7e-06	100	100	166	180
1969226	B4YAH6	166	180	K7P6E6	7e-06	100	100	166	180
1969226	B4YAH6	166	180	O16127	0.005	73	86	160	174
1969226	B4YAH6	166	180	P42637	0.005	73	86	166	180
1969226	B4YAH6	166	180	P42638	0.01	73	86	166	180
1969226	B4YAH6	166	180	Q26503	0.03	66	86	166	180
1969226	B4YAH6	166	180	Q26519	0.005	73	86	166	180
1969226	B4YAH6	166	180	Q5BR36	0.004	73	86	166	180
1969226	B4YAH6	166	180	Q5C3B9	0.01	73	86	166	180
1969234	B4YAH6	190	204	B0ZDV0	7e-05	86	100	184	198
1969234	B4YAH6	190	204	B0ZDV1	6e-05	86	100	184	198
1969234	B4YAH6	190	204	B3W666	5e-05	93	100	190	204
1969234	B4YAH6	190	204	C1L8K6	0.0007	80	93	190	204
1969234	B4YAH6	190	204	C1L8K8	0.0007	80	93	190	204
1969234	B4YAH6	190	204	C1LNS1	0.001	80	93	387	401
1969234	B4YAH6	190	204	C1LNS2	0.0007	80	93	190	204
1969234	B4YAH6	190	204	F1LGR3	1e-05	100	100	99	113
1969234	B4YAH6	190	204	F1LH20	1e-05	100	100	99	113
1969234	B4YAH6	190	204	G4VD36	5e-05	93	100	190	204
1969234	B4YAH6	190	204	G4VD37	5e-05	93	100	154	168
1969234	B4YAH6	190	204	G4VN67	0.0008	80	93	190	204
1969234	B4YAH6	190	204	G4VN70	0.0007	80	93	190	204
1969234	B4YAH6	190	204	G4VN71	0.0007	80	93	190	204
1969234	B4YAH6	190	204	G4VN72	0.0007	80	93	190	204
1969234	B4YAH6	190	204	G4VN73	0.0007	80	93	190	204
1969234	B4YAH6	190	204	G4VN74	0.0007	80	93	190	204
1969234	B4YAH6	190	204	G4VN75	0.0007	80	93	190	204
1969234	B4YAH6	190	204	G4VN76	0.0006	80	93	145	159
1969234	B4YAH6	190	204	G4VN77	0.0006	80	93	153	167
1969234	B4YAH6	190	204	G4XTD3	3e-05	100	100	190	204
1969234	B4YAH6	190	204	K7P6E6	3e-05	100	100	190	204
1969234	B4YAH6	190	204	O16127	7e-05	86	100	184	198
1969234	B4YAH6	190	204	P42637	5e-05	93	100	190	204
1969234	B4YAH6	190	204	P42638	0.0007	80	93	190	204
1969234	B4YAH6	190	204	Q26503	7e-05	86	100	190	204
1969234	B4YAH6	190	204	Q26519	5e-05	93	100	190	204
1969234	B4YAH6	190	204	Q5BR36	5e-05	93	100	190	204
1969234	B4YAH6	190	204	Q5C3B9	0.0008	80	93	190	204
1969236	B4YAH6	196	210	B0ZDV0	3e-05	86	100	190	204
1969236	B4YAH6	196	210	B0ZDV1	2e-05	86	100	190	204
1969236	B4YAH6	196	210	B3W666	0.0001	80	100	196	210
1969236	B4YAH6	196	210	C1L8K6	8e-05	80	100	196	210
1969236	B4YAH6	196	210	C1L8K8	8e-05	80	100	196	210
1969236	B4YAH6	196	210	C1LNS1	0.0001	80	100	393	407
1969236	B4YAH6	196	210	C1LNS2	8e-05	80	100	196	210
1969236	B4YAH6	196	210	F1LGR3	4e-06	100	100	105	119
1969236	B4YAH6	196	210	F1LH20	4e-06	100	100	105	119
1969236	B4YAH6	196	210	G4VD36	0.0001	80	100	196	210
1969236	B4YAH6	196	210	G4VD37	9e-05	80	100	160	174
1969236	B4YAH6	196	210	G4VN67	8e-05	80	100	196	210
1969236	B4YAH6	196	210	G4VN70	8e-05	80	100	196	210
1969236	B4YAH6	196	210	G4VN71	8e-05	80	100	196	210
1969236	B4YAH6	196	210	G4VN72	8e-05	80	100	196	210
1969236	B4YAH6	196	210	G4VN73	8e-05	80	100	196	210
1969236	B4YAH6	196	210	G4VN74	8e-05	80	100	196	210
1969236	B4YAH6	196	210	G4VN75	7e-05	80	100	196	210
1969236	B4YAH6	196	210	G4VN76	6e-05	80	100	151	165
1969236	B4YAH6	196	210	G4VN77	7e-05	80	100	159	173
1969236	B4YAH6	196	210	G4XTD3	1e-05	100	100	196	210
1969236	B4YAH6	196	210	K7P6E6	1e-05	100	100	196	210
1969236	B4YAH6	196	210	O16127	3e-05	86	100	190	204
1969236	B4YAH6	196	210	P42637	0.0001	80	100	196	210
1969236	B4YAH6	196	210	P42638	8e-05	80	100	196	210
1969236	B4YAH6	196	210	Q26503	0.0002	73	100	196	210
1969236	B4YAH6	196	210	Q26519	0.0001	80	100	196	210
1969236	B4YAH6	196	210	Q5BR36	9e-05	80	100	196	210
1969236	B4YAH6	196	210	Q5C3B9	9e-05	80	100	196	210
1969236	B4YAH6	196	210	Q5DHF2	8e-05	80	100	196	210
1969237	B4YAH6	199	213	B0ZDV0	0.0007	73	100	193	207
1969237	B4YAH6	199	213	B0ZDV1	0.0006	73	100	193	207
1969237	B4YAH6	199	213	B3W666	0.003	66	100	199	213
1969237	B4YAH6	199	213	C1L8K6	0.002	66	100	199	213
1969237	B4YAH6	199	213	C1L8K8	0.002	66	100	199	213
1969237	B4YAH6	199	213	C1LNS1	0.004	66	100	396	410
1969237	B4YAH6	199	213	C1LNS2	0.002	66	100	199	213
1969237	B4YAH6	199	213	F1LGQ8	0.04	71	85	8	21
1969237	B4YAH6	199	213	F1LGR3	5e-06	100	100	108	122
1969237	B4YAH6	199	213	F1LH20	5e-06	100	100	108	122
1969237	B4YAH6	199	213	G4VD36	0.003	66	100	199	213
1969237	B4YAH6	199	213	G4VD37	0.002	66	100	163	177
1969237	B4YAH6	199	213	G4VN67	0.002	66	100	199	213
1969237	B4YAH6	199	213	G4VN70	0.002	66	100	199	213
1969237	B4YAH6	199	213	G4VN71	0.002	66	100	199	213
1969237	B4YAH6	199	213	G4VN72	0.002	66	100	199	213
1969237	B4YAH6	199	213	G4VN73	0.002	66	100	199	213
1969237	B4YAH6	199	213	G4VN74	0.002	66	100	199	213
1969237	B4YAH6	199	213	G4VN75	0.002	66	100	199	213
1969237	B4YAH6	199	213	G4VN76	0.002	66	100	154	168
1969237	B4YAH6	199	213	G4VN77	0.002	66	100	162	176
1969237	B4YAH6	199	213	G4XTD3	1e-05	100	100	199	213
1969237	B4YAH6	199	213	K7P6E6	1e-05	100	100	199	213
1969237	B4YAH6	199	213	O16127	0.0007	73	100	193	207
1969237	B4YAH6	199	213	P42637	0.003	66	100	199	213
1969237	B4YAH6	199	213	P42638	0.002	66	100	199	213
1969237	B4YAH6	199	213	Q26503	0.004	60	100	199	213
1969237	B4YAH6	199	213	Q26519	0.003	66	100	199	213
1969237	B4YAH6	199	213	Q5BR36	0.002	66	100	199	213
1969237	B4YAH6	199	213	Q5C3B9	0.002	66	100	199	213
1969237	B4YAH6	199	213	Q5DHF2	0.002	66	100	199	213
1969238	B4YAH6	202	216	B0ZDV0	0.07	66	93	196	210
1969238	B4YAH6	202	216	B3W666	0.1	53	93	202	216
1969238	B4YAH6	202	216	C1L8K6	0.02	66	93	202	216
1969238	B4YAH6	202	216	C1L8K8	0.02	66	93	202	216
1969238	B4YAH6	202	216	C1LNS1	0.03	66	93	399	413
1969238	B4YAH6	202	216	C1LNS2	0.02	66	93	202	216
1969238	B4YAH6	202	216	F1LGQ8	0.08	71	85	11	24
1969238	B4YAH6	202	216	F1LGR3	0.0002	93	93	111	125
1969238	B4YAH6	202	216	F1LH20	0.0002	93	93	111	125
1969238	B4YAH6	202	216	G4VD36	0.1	53	93	202	216
1969238	B4YAH6	202	216	G4VD37	0.1	53	93	166	180
1969238	B4YAH6	202	216	G4VN67	0.02	66	93	202	216
1969238	B4YAH6	202	216	G4VN70	0.07	60	93	202	216
1969238	B4YAH6	202	216	G4VN71	0.07	60	93	202	216
1969238	B4YAH6	202	216	G4VN72	0.02	66	93	202	216
1969238	B4YAH6	202	216	G4VN73	0.02	66	93	202	216
1969238	B4YAH6	202	216	G4VN74	0.02	66	93	202	216
1969238	B4YAH6	202	216	G4VN75	0.02	66	93	202	216
1969238	B4YAH6	202	216	G4VN76	0.02	66	93	157	171
1969238	B4YAH6	202	216	G4VN77	0.06	60	93	165	179
1969238	B4YAH6	202	216	G4XTD3	0.0004	93	93	202	216
1969238	B4YAH6	202	216	K7P6E6	0.0001	93	93	202	216
1969238	B4YAH6	202	216	O16127	0.07	66	93	196	210
1969238	B4YAH6	202	216	P42637	0.1	53	93	202	216
1969238	B4YAH6	202	216	P42638	0.02	66	93	202	216
1969238	B4YAH6	202	216	Q26503	0.1	53	93	202	216
1969238	B4YAH6	202	216	Q26519	0.1	53	93	202	216
1969238	B4YAH6	202	216	Q5BR36	0.1	53	93	202	216
1969238	B4YAH6	202	216	Q5C3B9	0.02	66	93	202	216
1969238	B4YAH6	202	216	Q5DHF2	0.02	66	93	202	216
1969247	B4YAH6	229	243	F1LGQ8	0.02	64	85	38	51
1969247	B4YAH6	229	243	G4XTD3	0.03	66	80	229	243
1969247	B4YAH6	229	243	K7P6E6	0.0006	86	86	229	243
1969248	B4YAH6	232	246	F1LGQ8	0.0003	80	86	40	54
1969248	B4YAH6	232	246	G4XTD3	0.0004	86	86	232	246
1969248	B4YAH6	232	246	K7P6E6	7e-05	93	93	232	246
1969249	B4YAH6	235	249	F1LGQ8	1e-05	93	93	43	57
1969249	B4YAH6	235	249	G4XTD3	4e-05	93	93	235	249
1969249	B4YAH6	235	249	K7P6E6	7e-06	100	100	235	249
1969250	B4YAH6	238	252	F1LGQ8	5e-06	100	100	46	60
1969250	B4YAH6	238	252	G4XTD3	2e-05	100	100	238	252
1969250	B4YAH6	238	252	K7P6E6	2e-05	100	100	238	252
1969254	B4YAH6	250	264	B0ZDV0	0.01	80	93	244	258
1969254	B4YAH6	250	264	C1L8K6	0.08	73	80	250	264
1969254	B4YAH6	250	264	C1L8K8	0.08	73	80	250	264
1969254	B4YAH6	250	264	C1LNS1	0.1	73	80	447	461
1969254	B4YAH6	250	264	C1LNS2	0.08	73	80	250	264
1969254	B4YAH6	250	264	G4VN72	0.08	73	80	250	264
1969254	B4YAH6	250	264	G4VN73	0.08	73	80	250	264
1969254	B4YAH6	250	264	G4VN74	0.08	73	80	250	264
1969254	B4YAH6	250	264	G4VN76	0.07	73	80	205	219
1969254	B4YAH6	250	264	G4XTD3	0.0006	93	100	250	264
1969254	B4YAH6	250	264	K7P6E6	0.0006	93	100	250	264
1969254	B4YAH6	250	264	O16127	0.01	80	93	244	258
1969254	B4YAH6	250	264	P42638	0.08	73	80	250	264
1969254	B4YAH6	250	264	Q5DHF2	0.08	73	80	250	264
1969256	B4YAH6	256	270	B0ZDV0	0.03	66	100	250	264
1969256	B4YAH6	256	270	C1L8K6	0.006	80	93	256	270
1969256	B4YAH6	256	270	C1L8K8	0.006	80	93	256	270
1969256	B4YAH6	256	270	C1LNS1	0.01	80	93	453	467
1969256	B4YAH6	256	270	C1LNS2	0.006	80	93	256	270
1969256	B4YAH6	256	270	G4VN72	0.006	80	93	256	270
1969256	B4YAH6	256	270	G4VN73	0.006	80	93	256	270
1969256	B4YAH6	256	270	G4VN74	0.006	80	93	256	270
1969256	B4YAH6	256	270	G4VN76	0.005	80	93	211	225
1969256	B4YAH6	256	270	G4XTD3	0.001	86	100	256	270
1969256	B4YAH6	256	270	K7P6E6	0.0005	93	100	256	270
1969256	B4YAH6	256	270	O16127	0.03	66	100	250	264
1969256	B4YAH6	256	270	P42638	0.006	80	93	256	270
1969256	B4YAH6	256	270	Q5DHF2	0.006	80	93	256	270
1969260	B4YAH6	268	282	G4VD37	0.1	60	93	232	246
1969260	B4YAH6	268	282	G4XTD3	0.003	80	93	268	282
1969260	B4YAH6	268	282	K7P6E6	0.002	85	100	268	281
1969261	B4YAH6	271	284	B3W666	0.007	71	92	271	284
1969261	B4YAH6	271	284	G4VD36	0.007	71	92	271	284
1969261	B4YAH6	271	284	G4VD37	0.006	71	92	235	248
1969261	B4YAH6	271	284	G4XTD3	0.001	78	92	271	284
1969261	B4YAH6	271	284	K7P6E6	0.001	78	92	271	284
1969261	B4YAH6	271	284	P42637	0.007	71	92	271	284
1969261	B4YAH6	271	284	Q26503	0.007	71	92	271	284
1969261	B4YAH6	271	284	Q26519	0.007	71	92	271	284

## Sheet: Sheet3
CAP
B cell ID (Query)	Uniprot accession (Query)	Residue start (Query)	Residue end (Query)	Uniprot accesion (Subject)	E-value	% sequence identity	% positives	Residue start (Subject)	Residue end (Subject)
1581765	P10736	179	198	A3RK86	8e-06	75	81	131	146
1581765	P10736	179	198	A8P1B1	3e-06	75	81	150	165
1581765	P10736	179	198	A8P1B2	2e-06	75	87	153	168
1581740	P10736	104	123	A8P1B4	0.0007	58	70	70	86
1581765	P10736	179	198	A8P1B4	2e-06	66	83	150	167
1581765	P10736	179	198	A8PTT0	7e-05	55	77	115	132
1581765	P10736	179	198	B1NYH8	8e-05	62	75	133	148
1581678	P10736	199	218	C1LE34	0.0008	71	85	136	149
1581765	P10736	179	198	C1LE34	8e-05	68	75	112	127
1581765	P10736	179	198	C1LHZ3	7e-05	62	81	136	151
1581765	P10736	179	198	C1M129	7e-05	68	81	158	173
1581765	P10736	179	198	E5SCM9	0.0002	56	87	145	160
1581733	P10736	64	83	E5SFE6	3e-05	57	73	136	154
1581765	P10736	179	198	F1L499	0.0007	50	72	136	153
1581733	P10736	64	83	F1L5E5	0.0008	44	77	29	46
1581765	P10736	179	198	F1L5E5	0.0004	56	75	149	164
1581765	P10736	179	198	F1L974	0.0006	60	73	168	182
1581733	P10736	64	83	F1L9M7	0.0003	50	72	163	180
1581765	P10736	179	198	F1L9M7	0.0009	50	75	283	298
1581733	P10736	64	83	F1LBB0	0.0007	58	70	41	57
1581765	P10736	179	198	F1LDH6	2e-05	68	81	148	163
1581765	P10736	179	198	G4LUX1	8e-06	75	81	123	138
1581765	P10736	179	198	G4LXW0	2e-06	81	87	131	146
1581771	P10736	209	227	G4LXW0	8e-05	68	73	158	176
1581765	P10736	179	198	G4VG30	8e-05	62	75	131	146
1581765	P10736	179	198	G4VLG2	2e-05	75	81	133	148
1581765	P10736	179	198	G4VM59	7e-06	75	81	131	146
1581771	P10736	209	227	G4VM59	0.0002	68	73	158	176
1581765	P10736	179	198	G4VM60	7e-06	75	81	131	146
1581771	P10736	209	227	G4VM60	0.0002	68	73	158	176
1581765	P10736	179	198	G4VMD1	6e-05	62	81	135	150
1581771	P10736	209	227	G4VMD1	0.0001	68	81	164	179
1581765	P10736	179	198	G4VMD2	0.0001	56	75	106	121
1581765	P10736	179	198	G4VME3	3e-05	57	73	135	153
1581771	P10736	209	227	G4VME3	0.0001	68	81	164	179
1581765	P10736	179	198	G4VMG5	7e-05	68	81	158	173
1581765	P10736	179	198	O16854	4e-06	75	87	150	165
1581765	P10736	179	198	O44931	3e-06	68	87	150	165
1581765	P10736	179	198	O44932	2e-06	75	87	150	165
1581733	P10736	64	83	O77153	0.0001	50	70	239	258
1581765	P10736	179	198	O77221	0.0004	60	86	148	162
1581733	P10736	64	83	Q16937	4e-05	50	75	238	257
1581765	P10736	179	198	Q1WIQ2	7e-05	68	81	158	173
1581765	P10736	179	198	Q1WIQ4	0.0005	62	75	129	144
1581765	P10736	179	198	Q1X6L4	7e-05	68	81	130	145
1581765	P10736	179	198	Q1X6L5	7e-06	75	81	126	141
1581771	P10736	209	227	Q1X6L5	0.0002	68	73	153	171
1581765	P10736	179	198	Q1X6L6	7e-06	75	81	131	146
1581771	P10736	209	227	Q1X6L6	0.0002	68	73	158	176
1581765	P10736	179	198	Q2XU91	6e-06	75	87	364	379
1581765	P10736	179	198	Q5DA03	9e-05	68	81	134	149
1581765	P10736	179	198	Q7Z1H0	0.0004	66	80	147	161
1581765	P10736	179	198	Q7Z1H2	0.0004	60	86	148	162
1581765	P10736	179	198	Q86FX1	0.0001	56	87	150	165
1581733	P10736	64	83	Q8I6X0	4e-05	50	75	239	258
1581765	P10736	179	198	Q9GPN4	0.0001	56	87	150	165
1581733	P10736	64	83	Q9XZ41	4e-05	50	75	238	257

## Sheet: Sheet4
Profilin
B cell ID (Query)	Uniprot accession (Query)	Residue start (Query)	Residue end (Query)	Uniprot accesion (Subject)	E-value	% sequence identity	% positives	Residue start (Subject)	Residue end (Subject)
1416682	O81982	22	35	A8PC30	0.0005	72	90	21	32
1416683	O81982	29	42	A8PC30	0.0005	75	100	28	35
1509621	P25816	28	47	A8PC30	0.0002	55	77	24	42
1416682	O81982	22	35	B2ZRT3	6e-06	50	85	17	30
1416683	O81982	29	42	B2ZRT3	2e-05	46	76	24	36
1493152	O24650	25	50	B2ZRT3	0.0002	38	61	22	42
1494440	O24650	78	108	B2ZRT3	2e-07	56	76	78	102
1508765	O65809	33	88	B2ZRT3	6e-08	35	55	30	83
1509621	P25816	28	47	B2ZRT3	5e-05	53	76	24	36
1508765	O65809	33	88	C1LTM1	0.0004	30	55	35	86
1508765	O65809	33	88	C1LTM3	0.0004	30	55	35	86
1508765	O65809	33	88	E5S6E2	0.0007	33	54	42	89
1416682	O81982	22	35	E5T0G3	6e-05	50	71	17	30
1416683	O81982	29	42	E5T0G3	0.0007	50	58	25	36
1494440	O24650	78	108	E5T0G3	0.0007	30	57	78	103
1508765	O65809	33	88	E5T0G3	2e-07	35	50	30	82
1416682	O81982	22	35	F1LBX8	4e-06	57	85	17	30
1416683	O81982	29	42	F1LBX8	1e-05	53	76	24	36
1493152	O24650	25	50	F1LBX8	0.0001	39	56	22	44
1494440	O24650	78	108	F1LBX8	9e-08	56	76	78	102
1508765	O65809	33	88	F1LBX8	5e-08	35	55	30	83
1509621	P25816	28	47	F1LBX8	4e-05	61	76	24	36
1416682	O81982	22	35	F1LGV9	0.0005	72	90	21	32
1416683	O81982	29	42	F1LGV9	0.0005	75	100	28	35
1493152	O24650	25	50	F1LGV9	0.0004	52	78	23	42
1509621	P25816	28	47	F1LGV9	6e-05	61	77	24	42
1508765	O65809	33	88	G4VTE1	0.0004	37	67	34	79
1508765	O65809	33	88	G4VTE2	0.0005	37	67	34	79
1508765	O65809	33	88	G4VTE3	0.0005	37	67	34	79
1508765	O65809	33	88	Q86DW4	0.0004	30	55	35	86

## Sheet: Sheet5
Lipocalin
B cell ID (Query)	Uniprot accession (Query)	Residue start (Query)	Residue end (Query)	Uniprot accesion (Subject)	E-value	% sequence identity	% positives	Residue start (Subject)	Residue end (Subject)
1478611	B5B7Q8	1	20	A5A6F5	4e-14	100	100	1	20
1478611	B5B7Q8	1	20	A8QF29	4e-05	47	70	7	23
1478611	B5B7Q8	1	20	C1L9V6	3e-14	100	100	1	20
1478611	B5B7Q8	1	20	C1L9W1	9e-14	95	100	1	20
1478611	B5B7Q8	1	20	C1L9W2	9e-14	95	100	1	20
1478611	B5B7Q8	1	20	C1LRF9	4e-14	100	100	1	20
1478611	B5B7Q8	1	20	E5S1W4	0.0006	47	70	77	93
1478611	B5B7Q8	1	20	F1L3L5	1e-05	52	76	6	22
1478611	B5B7Q8	1	20	F1LH25	0.0007	50	71	4	17
1478611	B5B7Q8	1	20	G4M130	3e-14	100	100	1	20
1478611	B5B7Q8	1	20	G4M131	4e-14	100	100	1	20
1478611	B5B7Q8	1	20	J9PE36	9e-07	45	70	1	20
1478611	B5B7Q8	1	20	J9Q8J5	9e-07	45	70	1	20
1478611	B5B7Q8	1	20	O45035	9e-14	95	100	1	20
1478611	B5B7Q8	1	20	P29498	4e-14	100	100	1	20
1478611	B5B7Q8	1	20	Q02970	4e-07	50	70	1	20
1478611	B5B7Q8	1	20	Q5Q030	4e-07	50	70	1	20
1478618	B5B7Q8	11	30	A5A6F5	4e-14	100	100	11	30
1478618	B5B7Q8	11	30	C1L9V6	2e-07	100	100	11	23
1478618	B5B7Q8	11	30	C1L9W1	4e-12	85	90	11	30
1478618	B5B7Q8	11	30	C1L9W2	4e-12	85	90	11	30
1478618	B5B7Q8	11	30	C1LRF9	4e-14	100	100	11	30
1478618	B5B7Q8	11	30	G4M130	3e-14	100	100	11	30
1478618	B5B7Q8	11	30	G4M131	4e-14	100	100	11	30
1478618	B5B7Q8	11	30	O45035	4e-12	85	90	11	30
1478618	B5B7Q8	11	30	P29498	4e-14	100	100	11	30
1478626	B5B7Q8	21	40	A5A6F5	1e-13	100	100	21	40
1478626	B5B7Q8	21	40	C1L9W1	8e-11	80	85	21	40
1478626	B5B7Q8	21	40	C1L9W2	8e-11	80	85	21	40
1478626	B5B7Q8	21	40	C1LRF9	1e-13	100	100	21	40
1478626	B5B7Q8	21	40	G4M130	1e-13	100	100	21	40
1478626	B5B7Q8	21	40	G4M131	1e-13	100	100	21	40
1478626	B5B7Q8	21	40	J9PE36	3e-05	42	78	22	40
1478626	B5B7Q8	21	40	J9Q8J5	3e-05	42	78	22	40
1478626	B5B7Q8	21	40	K0A0S9	0.0001	42	73	22	40
1478626	B5B7Q8	21	40	O45035	1e-11	85	90	21	40
1478626	B5B7Q8	21	40	P29498	1e-13	100	100	21	40
1478626	B5B7Q8	21	40	Q02970	2e-05	47	73	22	40
1478626	B5B7Q8	21	40	Q2XNL7	3e-05	42	78	22	40
1478626	B5B7Q8	21	40	Q5Q030	2e-05	47	73	22	40
1478626	B5B7Q8	21	40	Q9BMK3	0.0001	42	73	22	40
1478628	B5B7Q8	31	50	A5A6F5	2e-11	95	95	31	50
1478628	B5B7Q8	31	50	C1L9V6	2e-08	78	84	20	38
1478628	B5B7Q8	31	50	C1L9W1	4e-11	90	95	31	50
1478628	B5B7Q8	31	50	C1L9W2	4e-11	90	95	31	50
1478628	B5B7Q8	31	50	C1LRF9	4e-12	100	100	31	50
1478628	B5B7Q8	31	50	G4M130	1e-11	95	95	31	50
1478628	B5B7Q8	31	50	G4M131	2e-11	95	95	31	50
1478628	B5B7Q8	31	50	O45035	8e-12	95	100	31	50
1478628	B5B7Q8	31	50	P29498	2e-11	95	95	31	50
1478634	B5B7Q8	41	60	A5A6F5	3e-11	95	95	41	60
1478634	B5B7Q8	41	60	A8QF29	0.0007	44	77	44	61
1478634	B5B7Q8	41	60	C1L9V6	5e-12	100	100	29	48
1478634	B5B7Q8	41	60	C1L9W1	6e-12	100	100	41	60
1478634	B5B7Q8	41	60	C1L9W2	6e-12	100	100	41	60
1478634	B5B7Q8	41	60	C1L9W3	2e-05	100	100	1	12
1478634	B5B7Q8	41	60	C1LRF9	6e-12	100	100	41	60
1478634	B5B7Q8	41	60	G4M130	2e-11	95	95	41	60
1478634	B5B7Q8	41	60	G4M131	3e-11	95	95	41	60
1478634	B5B7Q8	41	60	O45035	6e-12	100	100	41	60
1478634	B5B7Q8	41	60	P29498	3e-11	95	95	41	60
1478640	B5B7Q8	51	70	A5A6F5	1e-10	95	95	51	70
1478640	B5B7Q8	51	70	C1L9V6	1e-10	95	100	39	58
1478640	B5B7Q8	51	70	C1L9W1	2e-11	100	100	51	70
1478640	B5B7Q8	51	70	C1L9W2	2e-11	100	100	51	70
1478640	B5B7Q8	51	70	C1L9W3	1e-11	100	100	3	22
1478640	B5B7Q8	51	70	C1LRF9	2e-11	100	100	51	70
1478640	B5B7Q8	51	70	E5S1W4	0.0008	53	86	128	142
1478640	B5B7Q8	51	70	F1L3L5	0.0004	45	80	53	72
1478640	B5B7Q8	51	70	F1LGJ5	0.0001	45	85	32	51
1478640	B5B7Q8	51	70	G4M130	7e-11	95	95	51	70
1478640	B5B7Q8	51	70	G4M131	1e-10	95	95	51	70
1478640	B5B7Q8	51	70	J9PE36	5e-05	55	70	52	71
1478640	B5B7Q8	51	70	J9Q8J5	5e-05	55	70	52	71
1478640	B5B7Q8	51	70	K0A0S9	9e-05	45	75	52	71
1478640	B5B7Q8	51	70	O45035	2e-11	100	100	51	70
1478640	B5B7Q8	51	70	P29498	1e-10	95	95	51	70
1478640	B5B7Q8	51	70	Q02970	2e-05	55	75	52	71
1478640	B5B7Q8	51	70	Q2XNL7	5e-05	55	70	52	71
1478640	B5B7Q8	51	70	Q5Q030	2e-05	55	75	52	71
1478640	B5B7Q8	51	70	Q9BMK3	0.0002	50	70	52	71
1478646	B5B7Q8	61	80	A5A6F5	1e-08	85	95	61	80
1478646	B5B7Q8	61	80	A8QF29	0.0002	64	76	67	83
1478646	B5B7Q8	61	80	C1L9V6	1e-09	95	100	49	68
1478646	B5B7Q8	61	80	C1L9W1	6e-10	95	100	61	80
1478646	B5B7Q8	61	80	C1L9W2	6e-10	95	100	61	80
1478646	B5B7Q8	61	80	C1L9W3	1e-10	100	100	13	32
1478646	B5B7Q8	61	80	C1LRF9	2e-10	100	100	61	80
1478646	B5B7Q8	61	80	E5S1W4	9e-05	57	78	135	153
1478646	B5B7Q8	61	80	F1LGJ5	0.0004	52	82	45	61
1478646	B5B7Q8	61	80	F1LH25	5e-05	64	82	65	81
1478646	B5B7Q8	61	80	G4M130	2e-09	90	95	61	80
1478646	B5B7Q8	61	80	G4M131	3e-09	90	95	61	80
1478646	B5B7Q8	61	80	J9PE36	0.0003	61	72	64	81
1478646	B5B7Q8	61	80	J9Q8J5	0.0003	61	72	64	81
1478646	B5B7Q8	61	80	K0A0S9	0.0007	47	73	63	81
1478646	B5B7Q8	61	80	O45035	6e-10	95	100	61	80
1478646	B5B7Q8	61	80	P29498	3e-09	90	95	61	80
1478646	B5B7Q8	61	80	Q2XNL7	0.0003	61	72	64	81
1478646	B5B7Q8	61	80	Q9BMK3	0.0009	55	72	64	81
1478654	B5B7Q8	71	90	A5A6F5	4e-08	80	95	71	90
1478654	B5B7Q8	71	90	C1L9V6	1e-10	100	100	59	78
1478654	B5B7Q8	71	90	C1L9W1	3e-10	95	100	71	90
1478654	B5B7Q8	71	90	C1L9W2	3e-10	95	100	71	90
1478654	B5B7Q8	71	90	C1L9W3	6e-11	100	100	23	42
1478654	B5B7Q8	71	90	C1LRF9	1e-10	100	100	71	90
1478654	B5B7Q8	71	90	G4M130	6e-06	70	82	71	87
1478654	B5B7Q8	71	90	G4M131	8e-09	85	95	71	90
1478654	B5B7Q8	71	90	O45035	3e-10	95	100	71	90
1478654	B5B7Q8	71	90	P29498	8e-09	85	95	71	90
1478658	B5B7Q8	81	100	A5A6F5	2e-07	75	85	81	100
1478658	B5B7Q8	81	100	C1L9V6	4e-11	100	100	69	88
1478658	B5B7Q8	81	100	C1L9W1	1e-10	95	100	81	100
1478658	B5B7Q8	81	100	C1L9W2	5e-10	90	100	81	100
1478658	B5B7Q8	81	100	C1L9W3	2e-11	100	100	33	52
1478658	B5B7Q8	81	100	C1LRF9	1e-10	95	100	81	100
1478658	B5B7Q8	81	100	G4M131	2e-07	75	85	81	100
1478658	B5B7Q8	81	100	O45035	1e-10	95	100	81	100
1478658	B5B7Q8	81	100	P29498	2e-07	75	85	81	100
1478664	B5B7Q8	91	110	A5A6F5	5e-08	78	89	91	109
1478664	B5B7Q8	91	110	C1L9V6	5e-11	100	100	79	98
1478664	B5B7Q8	91	110	C1L9W1	2e-10	95	100	91	110
1478664	B5B7Q8	91	110	C1L9W2	7e-09	84	100	91	109
1478664	B5B7Q8	91	110	C1L9W3	3e-11	100	100	43	62
1478664	B5B7Q8	91	110	C1LRF9	2e-10	95	100	91	110
1478664	B5B7Q8	91	110	G4M131	5e-08	78	89	91	109
1478664	B5B7Q8	91	110	O45035	2e-10	95	100	91	110
1478664	B5B7Q8	91	110	P29498	5e-08	78	89	91	109
1478670	B5B7Q8	101	120	A5A6F5	3e-09	90	95	101	120
1478670	B5B7Q8	101	120	C1L9V6	2e-10	100	100	89	108
1478670	B5B7Q8	101	120	C1L9W1	2e-10	100	100	101	120
1478670	B5B7Q8	101	120	C1L9W2	5e-08	94	100	101	119
1478670	B5B7Q8	101	120	C1L9W3	4e-06	100	100	53	65
1478670	B5B7Q8	101	120	C1LRF9	2e-10	100	100	101	120
1478670	B5B7Q8	101	120	G4M131	3e-09	90	95	101	120
1478670	B5B7Q8	101	120	O45035	2e-10	100	100	101	120
1478670	B5B7Q8	101	120	P29498	3e-09	90	95	101	120
1478670	B5B7Q8	101	120	Q5DBB2	0.0002	62	81	103	118
1478690	B5B7Q8	111	132	A5A6F5	9e-13	95	95	111	132
1478690	B5B7Q8	111	132	C1L9V6	5e-14	100	100	99	120
1478690	B5B7Q8	111	132	C1L9W1	6e-14	100	100	111	132
1478690	B5B7Q8	111	132	C1L9W2	6e-14	100	100	110	131
1478690	B5B7Q8	111	132	C1LRF9	6e-14	100	100	111	132
1478690	B5B7Q8	111	132	G4M130	6e-08	80	85	77	97
1478690	B5B7Q8	111	132	G4M131	9e-13	95	95	111	132
1478690	B5B7Q8	111	132	O45035	6e-14	100	100	111	132
1478690	B5B7Q8	111	132	P29498	9e-13	95	95	111	132
1478690	B5B7Q8	111	132	Q2XNL7	6e-05	47	73	111	129
