# Supplementary material for: Comparisons of Allergenic and Metazoan Parasite Proteins: Allergy the Price of Immunity
Source: PLoS Comput Biol. 2015 Oct 29;11(10):e1004546. doi: 10.1371/journal.pcbi.1004546 (PMC4626114; doi:10.1371/journal.pcbi.1004546)
Supplement: S6 Table — BC scores, p-value and RMSD have been calculated for the structural alignments of epitopes and their equivalent motifs on parasite proteins. (XLSX) [file pcbi.1004546.s006.xlsx]

## Sheet: Sheet1
Supplementary information SI 6: Epitope regions for Class B allergens showing significant matches (calculated by BC search program) with equivalent regions in parasite proteins. BC scores, p-value and RMSD have been calculated for the structural alignments of epitopes and their equivalent motifs on parasite proteins.
Cupin
		Allergen (Uniprot accession code)	Parasite protein (Uniprot accession code)	Allergen_start_residue	Allergen_end_residue	Parasite_protein_start_residue	Parasite_protein_end_residue	BC score	p-value	RMSD
		O23878	A8PRG7	388	399	147	158	0.834707	1.96124e-07	2.2752
		O82580	A8PRG7	214	228	70	84	0.812501	2.67460e-07	6.95261
		O82580	A8PRG7	214	228	126	140	0.856777	1.44091e-07	7.42788
		P04405	A8PRG7	337	351	44	58	0.839361	1.83781e-07	5.93429
		P04405	A8PRG7	367	381	71	85	0.802419	3.07910e-07	1.60005
		P04405	A8PRG7	81	95	69	83	0.854107	1.49567e-07	2.29285
		P04405	A8PRG7	83	97	71	85	0.878794	1.05941e-07	1.50839
		P04405	A8PRG7	97	111	102	116	0.83636	1.91650e-07	3.63998
		P04776	A8PRG7	223	235	35	47	0.830621	2.07646e-07	1.62724
		P43238	A8PRG7	172	180	95	103	0.8588	1.40076e-07	1.60419
		P43238	A8PRG7	172	180	58	66	0.907024	7.14155e-08	1.82374
		P43238	A8PRG7	289	303	134	148	0.806368	2.91386e-07	4.55041
		P43238	A8PRG7	289	303	91	105	0.821916	2.34497e-07	3.43438
		P43238	A8PRG7	294	303	153	162	0.829444	2.11088e-07	2.53649
		P43238	A8PRG7	325	334	168	177	0.95451	3.67868e-08	1.11536
		P43238	A8PRG7	344	353	25	34	0.843256	1.74048e-07	3.34998
		P43238	A8PRG7	403	417	66	80	0.828197	2.14798e-07	7.02497
		P43238	A8PRG7	409	418	81	90	0.806279	2.91747e-07	2.39932
		P43238	A8PRG7	409	418	67	76	0.849688	1.59092e-07	3.6586
		P43238	A8PRG7	409	418	49	58	0.909172	6.93035e-08	1.8038
		P43238	A8PRG7	421	435	44	58	0.834002	1.98067e-07	6.13115
		P43238	A8PRG7	439	453	59	73	0.858167	1.41320e-07	1.56296
		P43238	A8PRG7	442	456	62	76	0.830508	2.07973e-07	1.60194
		P43238	A8PRG7	445	459	65	79	0.85491	1.47899e-07	1.67025
		P43238	A8PRG7	461	470	85	94	0.818001	2.47678e-07	2.08279
		P43238	A8PRG7	461	470	131	140	0.936336	4.74191e-08	1.17263
		P43238	A8PRG7	497	511	108	122	0.803816	3.01960e-07	2.1779
		P43238	A8PRG7	498	507	65	74	0.801708	3.10984e-07	4.2048
		P43238	A8PRG7	508	522	101	115	0.822771	2.31711e-07	2.1601
		P43238	A8PRG7	517	531	120	134	0.877051	1.08551e-07	2.48181
		P43238	A8PRG7	520	534	123	137	0.837206	1.89396e-07	2.82551
		P43238	A8PRG7	523	537	69	83	0.822789	2.31654e-07	2.46137
		P43238	A8PRG7	523	537	116	130	0.86085	1.36121e-07	1.94482
		P43238	A8PRG7	525	534	80	89	0.906302	7.21386e-08	1.12614
		P43238	A8PRG7	526	540	119	133	0.813856	2.62445e-07	1.91511
		P43238	A8PRG7	526	540	131	145	0.83512	1.94999e-07	2.9125
		P43238	A8PRG7	539	548	88	97	0.83693	1.90128e-07	2.04474
		P43238	A8PRG7	553	567	35	49	0.884095	9.83788e-08	1.80126
		Q7Y1C1	A8PRG7	351	358	16	23	0.803203	3.04557e-07	1.12797
		Q84MJ4	A8PRG7	30	40	65	75	0.867383	1.24247e-07	2.86102
		Q84MJ4	A8PRG7	30	40	76	86	0.880078	1.04057e-07	3.3388
		Q84MJ4	A8PRG7	328	354	107	133	0.801481	3.11971e-07	3.64685
		Q84MJ4	A8PRG7	328	354	108	134	0.814413	2.60410e-07	2.98318
		Q84MJ4	A8PRG7	328	354	60	86	0.814957	2.58438e-07	2.52725
		Q84MJ4	A8PRG7	328	354	62	88	0.822771	2.31713e-07	3.43696
		Q84MJ4	A8PRG7	328	354	51	77	0.835468	1.94052e-07	2.55939
		Q84MJ4	A8PRG7	328	354	117	143	0.838972	1.84782e-07	5.03917
		Q84MJ4	A8PRG7	328	354	118	144	0.853205	1.51464e-07	4.92958
		Q84MJ4	A8PRG7	328	354	61	87	0.968094	3.04284e-08	1.44521
		Q84MJ4	A8PRG7	376	388	59	71	0.811296	2.71999e-07	1.5841
		Q84MJ4	A8PRG7	437	448	54	65	0.806051	2.92677e-07	2.56929
		Q84MJ4	A8PRG7	70	91	68	89	0.803453	3.03494e-07	6.47972
		Q84MJ4	A8PRG7	70	91	55	76	0.808828	2.81541e-07	3.13736
		Q84MJ4	A8PRG7	70	91	67	88	0.811357	2.71767e-07	5.70769
		Q84MJ4	A8PRG7	70	91	100	121	0.813314	2.64440e-07	3.8661
		Q84MJ4	A8PRG7	70	91	122	143	0.858082	1.41489e-07	3.67264
		Q84MJ4	A8PRG7	70	91	123	144	0.862506	1.33009e-07	4.64578
		Q84MJ4	A8PRG7	70	91	111	132	0.87755	1.07798e-07	2.69747
		Q84MJ4	A8PRG7	70	91	54	75	0.900625	7.80930e-08	1.78749
		Q84UI1	A8PRG7	313	348	123	158	0.80112	3.13548e-07	15.7105
		Q84UI1	A8PRG7	313	348	122	157	0.805628	2.94412e-07	15.8991
		Q84UI1	A8PRG7	340	366	60	86	0.801607	3.11424e-07	4.26764
		Q84UI1	A8PRG7	340	366	106	132	0.812929	2.65863e-07	2.6323
		Q84UI1	A8PRG7	340	366	118	144	0.852625	1.52695e-07	3.37446
		Q84UI1	A8PRG7	340	366	117	143	0.856756	1.44134e-07	2.85225
		Q84UI1	A8PRG7	340	366	116	142	0.894775	8.47427e-08	3.1832
		Q84UI1	A8PRG7	346	360	47	61	0.810187	2.76245e-07	5.69649
		Q84UI1	A8PRG7	346	360	122	136	0.843628	1.73145e-07	2.90833
		Q84UI1	A8PRG7	364	378	145	159	0.803416	3.03650e-07	2.96029
		Q84UI1	A8PRG7	364	378	146	160	0.803872	3.01725e-07	3.13449
		Q8GZP6	A8PRG7	121	135	132	146	0.819288	2.43267e-07	4.85251
		Q8GZP6	A8PRG7	121	135	133	147	0.835013	1.95289e-07	4.988
		Q8GZP6	A8PRG7	137	151	114	128	0.823948	2.27933e-07	1.06322
		Q8GZP6	A8PRG7	137	151	57	71	0.865205	1.28086e-07	1.81782
		Q8GZP6	A8PRG7	23	29	173	179	0.810009	2.76935e-07	0.975161
		Q8GZP6	A8PRG7	23	29	153	159	0.837679	1.88149e-07	1.62315
		Q8GZP6	A8PRG7	23	29	59	65	0.924479	5.59617e-08	1.17591
		Q8GZP6	A8PRG7	23	29	14	20	0.928025	5.32574e-08	0.810863
		Q8GZP6	A8PRG7	23	29	96	102	0.930894	5.11647e-08	1.2451
		Q8GZP6	A8PRG7	169	183	134	148	0.861644	1.34620e-07	3.17707
		Q8GZP6	A8PRG7	337	351	70	84	0.939077	4.56377e-08	1.24137
		Q8GZP6	A8PRG7	377	391	117	131	0.857244	1.43154e-07	1.70191
		Q8GZP6	A8PRG7	385	399	126	140	0.804996	2.97024e-07	1.4852
		Q8LGR7	A8PRG7	87	137	99	149	0.800537	3.16115e-07	4.85255
		Q8LGR7	A8PRG7	87	137	97	147	0.815635	2.56001e-07	4.72649
		Q8LGR7	A8PRG7	87	137	98	148	0.840408	1.81111e-07	4.29665
		Q8LKN1	A8PRG7	213	227	40	54	0.813158	2.65014e-07	6.88861
		Q8LKN1	A8PRG7	213	227	133	147	0.815858	2.55207e-07	6.44248
		Q8LKN1	A8PRG7	213	227	132	146	0.913216	6.54973e-08	5.83084
		Q8LKN1	A8PRG7	231	245	70	84	0.839568	1.83250e-07	5.35064
		Q8LKN1	A8PRG7	234	248	71	85	0.807724	2.85916e-07	7.30738
		Q8LKN1	A8PRG7	234	248	126	140	0.858125	1.41404e-07	6.58128
		Q8W1C2	A8PRG7	129	143	69	83	0.810063	2.76726e-07	4.34806
		Q8W1C2	A8PRG7	129	143	70	84	0.861405	1.35069e-07	3.57996
		Q8W1C2	A8PRG7	273	287	71	85	0.808259	2.83786e-07	4.6848
		Q8W1C2	A8PRG7	273	287	69	83	0.826319	2.20508e-07	3.14465
		Q8W1C2	A8PRG7	273	287	70	84	0.831353	2.05535e-07	3.84163
		Q8W1C2	A8PRG7	97	111	75	89	0.904461	7.40185e-08	1.42992
		Q9SEW4	A8PRG7	463	470	98	105	0.81011	2.76544e-07	0.644732
		Q9SEW4	A8PRG7	463	470	22	29	0.839088	1.84483e-07	1.14566
		Q9SEW4	A8PRG7	541	555	38	52	0.800369	3.16857e-07	3.3435
		Q9XFM4	A8PRG7	408	419	74	85	0.808883	2.81324e-07	1.4475
		Q9XFM4	A8PRG7	480	491	167	178	0.887868	9.33267e-08	2.19033
		Q9XFM4	A8PRG7	482	493	35	46	0.849029	1.60562e-07	1.99699
		Q9XFM4	A8PRG7	500	511	167	178	0.943156	4.31103e-08	2.0043
		O82580	A8NVE6	214	228	25	39	0.811357	2.71768e-07	8.69494
		O82580	A8NVE6	214	228	27	41	0.822225	2.33486e-07	7.62251
		P04405	A8NVE6	81	95	20	34	0.888129	9.29881e-08	1.45102
		P04405	A8NVE6	83	97	22	36	0.929095	5.24667e-08	1.45964
		P04405	A8NVE6	91	105	28	42	0.841687	1.77905e-07	4.10554
		P04405	A8NVE6	97	111	47	61	0.803271	3.04269e-07	2.32288
		P04405	A8NVE6	97	111	14	28	0.811744	2.70302e-07	4.00858
		P43238	A8NVE6	343	357	66	80	0.825381	2.23417e-07	2.44226
		P43238	A8NVE6	344	353	67	76	0.889682	9.09919e-08	2.26297
		P43238	A8NVE6	461	470	15	24	0.875702	1.10616e-07	2.86211
		P43238	A8NVE6	461	470	74	83	0.878534	1.06326e-07	1.76458
		P43238	A8NVE6	497	511	43	57	0.862079	1.33804e-07	1.48081
		P43238	A8NVE6	499	513	45	59	0.869255	1.21041e-07	1.33997
		P43238	A8NVE6	502	516	48	62	0.939144	4.55951e-08	0.775005
		P43238	A8NVE6	505	519	51	65	0.87606	1.10065e-07	0.720221
		P43238	A8NVE6	508	522	54	68	0.902872	7.56803e-08	0.736181
		P43238	A8NVE6	523	537	27	41	0.831689	2.04570e-07	5.29172
		P43238	A8NVE6	525	534	41	50	0.804641	2.98498e-07	2.56574
		P43238	A8NVE6	525	534	73	82	0.860791	1.36234e-07	0.835618
		Q84MJ4	A8NVE6	328	354	14	40	0.802769	3.06409e-07	4.86378
		Q84MJ4	A8NVE6	328	354	52	78	0.820983	2.37572e-07	3.11307
		Q84MJ4	A8NVE6	328	354	13	39	0.861952	1.34042e-07	3.81964
		Q84MJ4	A8NVE6	328	354	12	38	0.879953	1.04238e-07	3.13936
		Q84MJ4	A8NVE6	376	388	59	71	0.847552	1.63910e-07	0.964024
		Q84MJ4	A8NVE6	70	91	19	40	0.806139	2.92318e-07	5.79157
		Q84MJ4	A8NVE6	70	91	20	41	0.807204	2.88003e-07	6.18471
		Q84MJ4	A8NVE6	70	91	47	68	0.807997	2.84828e-07	3.91023
		Q84MJ4	A8NVE6	70	91	18	39	0.810837	2.73750e-07	5.22356
		Q84MJ4	A8NVE6	70	91	21	42	0.815472	2.56585e-07	6.17485
		Q84MJ4	A8NVE6	70	91	45	66	0.823178	2.30397e-07	3.07419
		Q84MJ4	A8NVE6	70	91	43	64	0.825016	2.24560e-07	4.82248
		Q84MJ4	A8NVE6	70	91	54	75	0.835641	1.93582e-07	2.49135
		Q84MJ4	A8NVE6	70	91	17	38	0.83718	1.89466e-07	4.2346
		Q84MJ4	A8NVE6	70	91	46	67	0.882346	1.00811e-07	2.88465
		Q84UI1	A8NVE6	340	366	51	77	0.805217	2.96106e-07	4.02441
		Q84UI1	A8NVE6	340	366	41	67	0.811215	2.72308e-07	5.32817
		Q84UI1	A8NVE6	340	366	12	38	0.819154	2.43721e-07	6.08629
		Q8GZP6	A8NVE6	23	29	14	20	0.811474	2.71324e-07	1.56032
		Q8GZP6	A8NVE6	23	29	51	57	0.899481	7.93512e-08	1.29946
		Q8GZP6	A8NVE6	337	351	21	35	0.933334	4.94501e-08	1.4566
		Q8GZP6	A8NVE6	385	399	69	83	0.828337	2.14379e-07	1.84428
		Q8LKN1	A8NVE6	234	248	27	41	0.815821	2.55336e-07	6.53489
		Q8LKN1	A8NVE6	234	248	14	28	0.831582	2.04878e-07	6.74416
		Q8LKN1	A8NVE6	234	248	25	39	0.841361	1.78716e-07	7.69452
		Q8W1C2	A8NVE6	129	143	21	35	0.841945	1.77263e-07	3.25553
		Q8W1C2	A8NVE6	185	199	37	51	0.809522	2.78824e-07	4.55073
		Q8W1C2	A8NVE6	433	447	19	33	0.818648	2.45449e-07	2.98442
		Q8W1C2	A8NVE6	89	103	18	32	0.871823	1.16776e-07	1.25979
		Q9SEW4	A8NVE6	463	470	23	30	0.825822	2.22044e-07	0.92909
		Q9SEW4	A8NVE6	463	470	37	44	0.83931	1.83912e-07	4.42825
		Q9XFM4	A8NVE6	428	439	36	47	0.888541	9.24543e-08	0.946004

## Sheet: Sheet2
Bet v1
	Allergen (Uniprot accession code)	Parasite protein (Uniprot accession code)	Allergen_start_residue	Allergen_end_residue	Parasite_protein_start_residue	Parasite_protein_end_residue	BC score	p-value	RMSD
	P15494	A8PG94	131	153	203	225	0.833724	1.98836e-07	1.06576
	P15494	A8PG94	131	153	195	217	0.84286	1.75012e-07	1.04477
	P15494	A8PG94	131	153	194	216	0.860178	1.37405e-07	1.25366
	P15494	A8PG94	131	153	196	218	0.86919	1.21150e-07	1.02521
	P15494	A8PG94	131	153	197	219	0.94028	4.48774e-08	0.613528
	P15494	A8PG94	131	153	201	223	0.942263	4.36513e-08	0.617423
	P15494	A8PG94	131	153	200	222	0.943781	4.27352e-08	0.612024
	P15494	A8PG94	131	153	198	220	0.970144	2.95694e-08	0.452756
	P15494	A8PG94	131	153	199	221	0.985604	2.38259e-08	0.333018
	P15494	A8PG94	131	153	202	224	0.98721	2.32974e-08	0.339828
	P15494	A8Q7R1	131	153	193	215	0.810443	2.75262e-07	1.40159
	P15494	A8Q7R1	131	153	202	224	0.834481	1.96746e-07	1.0595
	P15494	A8Q7R1	131	153	196	218	0.920353	5.92821e-08	0.693689
	P15494	A8Q7R1	131	153	199	221	0.929501	5.21701e-08	0.686486
	P15494	A8Q7R1	131	153	200	222	0.938057	4.62925e-08	0.634882
	P15494	A8Q7R1	131	153	198	220	0.967747	3.05766e-08	0.507579
	P15494	A8Q7R1	131	153	197	219	0.971003	2.92167e-08	0.464536
	P15494	A8Q7R1	131	153	201	223	0.98619	2.36316e-08	0.35227
	P15494	Q5DCR9	131	153	213	235	0.82085	2.38016e-07	1.41148
	P15494	Q5DCR9	131	153	222	244	0.831687	2.04578e-07	1.07441
	P15494	Q5DCR9	131	153	215	237	0.835383	1.94283e-07	1.10725
	P15494	Q5DCR9	131	153	220	242	0.93757	4.66088e-08	0.635547
	P15494	Q5DCR9	131	153	219	241	0.94106	4.43910e-08	0.625905
	P15494	Q5DCR9	131	153	216	238	0.94431	4.24208e-08	0.584335
	P15494	Q5DCR9	131	153	217	239	0.967962	3.04845e-08	0.468201
	P15494	Q5DCR9	131	153	218	240	0.979434	2.59706e-08	0.396914
	P15494	Q5DCR9	131	153	221	243	0.985054	2.40097e-08	0.347401
	P15494	A8PG94	139	152	195	208	0.802964	3.05575e-07	1.19003
	P15494	A8PG94	139	152	212	225	0.811656	2.70635e-07	1.16853
	P15494	A8PG94	139	152	10	23	0.817877	2.48109e-07	1.07627
	P15494	A8PG94	139	152	11	24	0.868405	1.22487e-07	1.18449
	P15494	A8PG94	139	152	4	17	0.88826	9.28178e-08	0.908838
	P15494	A8PG94	139	152	233	246	0.906745	7.16941e-08	0.720821
	P15494	A8PG94	139	152	5	18	0.912371	6.62746e-08	0.727129
	P15494	A8PG94	139	152	9	22	0.916354	6.26877e-08	0.784547
	P15494	A8PG94	139	152	196	209	0.923507	5.67264e-08	0.808812
	P15494	A8PG94	139	152	7	20	0.924908	5.56271e-08	0.746728
	P15494	A8PG94	139	152	8	21	0.935318	4.80987e-08	0.693907
	P15494	A8PG94	139	152	6	19	0.945326	4.18226e-08	0.652831
	P15494	A8PG94	139	152	232	245	0.952574	3.77955e-08	0.522052
	P15494	A8PG94	139	152	231	244	0.95977	3.41809e-08	0.479323
	P15494	A8PG94	139	152	209	222	0.97362	2.81678e-08	0.436379
	P15494	A8PG94	139	152	205	218	0.974626	2.77748e-08	0.41288
	P15494	A8PG94	139	152	208	221	0.980101	2.57297e-08	0.386847
	P15494	A8PG94	139	152	206	219	0.98093	2.54332e-08	0.349141
	P15494	A8PG94	139	152	204	217	0.983434	2.45590e-08	0.339186
	P15494	A8PG94	139	152	210	223	0.987305	2.32664e-08	0.317046
	P15494	A8PG94	139	152	202	215	0.989268	2.26369e-08	0.284997
	P15494	A8PG94	139	152	207	220	0.989595	2.25337e-08	0.256536
	P15494	A8PG94	139	152	201	214	0.989869	2.24476e-08	0.295079
	P15494	A8PG94	139	152	198	211	0.990251	2.23284e-08	0.281452
	P15494	A8PG94	139	152	199	212	0.990496	2.22520e-08	0.266701
	P15494	A8PG94	139	152	211	224	0.990648	2.22047e-08	0.278964
	P15494	A8PG94	139	152	203	216	0.991992	2.17918e-08	0.262576
	P15494	A8PG94	139	152	200	213	0.992959	2.14993e-08	0.250824
	P15494	A8PG94	139	152	197	210	0.99399	2.11919e-08	0.219435
	P15494	A8Q7R1	139	152	211	224	0.8122	2.68585e-07	1.15413
	P15494	A8Q7R1	139	152	10	23	0.866656	1.25517e-07	1.03589
	P15494	A8Q7R1	139	152	2	15	0.885238	9.68196e-08	0.924357
	P15494	A8Q7R1	139	152	195	208	0.892869	8.70297e-08	0.869941
	P15494	A8Q7R1	139	152	3	16	0.90036	7.83831e-08	0.777925
	P15494	A8Q7R1	139	152	231	244	0.901506	7.71376e-08	0.781323
	P15494	A8Q7R1	139	152	234	247	0.905338	7.31170e-08	0.810896
	P15494	A8Q7R1	139	152	230	243	0.912898	6.57891e-08	0.774125
	P15494	A8Q7R1	139	152	239	252	0.921871	5.80383e-08	0.780995
	P15494	A8Q7R1	139	152	237	250	0.923671	5.65967e-08	0.739364
	P15494	A8Q7R1	139	152	233	246	0.929586	5.21081e-08	0.716405
	P15494	A8Q7R1	139	152	238	251	0.944103	4.25437e-08	0.597357
	P15494	A8Q7R1	139	152	235	248	0.945887	4.14960e-08	0.581122
	P15494	A8Q7R1	139	152	6	19	0.948682	3.99073e-08	0.647129
	P15494	A8Q7R1	139	152	232	245	0.952446	3.78632e-08	0.588507
	P15494	A8Q7R1	139	152	4	17	0.953939	3.70814e-08	0.580816
	P15494	A8Q7R1	139	152	5	18	0.955677	3.61919e-08	0.581065
	P15494	A8Q7R1	139	152	236	249	0.957885	3.50929e-08	0.545095
	P15494	A8Q7R1	139	152	196	209	0.966308	3.11973e-08	0.500947
	P15494	A8Q7R1	139	152	7	20	0.967762	3.05700e-08	0.451004
	P15494	A8Q7R1	139	152	208	221	0.972387	2.86574e-08	0.443946
	P15494	A8Q7R1	139	152	204	217	0.975967	2.72594e-08	0.404423
	P15494	A8Q7R1	139	152	207	220	0.978688	2.62425e-08	0.404949
	P15494	A8Q7R1	139	152	9	22	0.979338	2.60052e-08	0.40069
	P15494	A8Q7R1	139	152	205	218	0.980543	2.55713e-08	0.366637
	P15494	A8Q7R1	139	152	200	213	0.982583	2.48528e-08	0.384203
	P15494	A8Q7R1	139	152	201	214	0.984543	2.41816e-08	0.329356
	P15494	A8Q7R1	139	152	197	210	0.984654	2.41442e-08	0.359806
	P15494	A8Q7R1	139	152	203	216	0.985035	2.40160e-08	0.321128
	P15494	A8Q7R1	139	152	209	222	0.986561	2.35093e-08	0.327746
	P15494	A8Q7R1	139	152	8	21	0.986697	2.34647e-08	0.312478
	P15494	A8Q7R1	139	152	202	215	0.989083	2.26954e-08	0.276063
	P15494	A8Q7R1	139	152	199	212	0.989209	2.26557e-08	0.308316
	P15494	A8Q7R1	139	152	206	219	0.989399	2.25957e-08	0.263168
	P15494	A8Q7R1	139	152	210	223	0.990415	2.22772e-08	0.277724
	P15494	A8Q7R1	139	152	198	211	0.992809	2.15445e-08	0.26698
	P15494	A8QE91	139	152	320	333	0.806289	2.91707e-07	1.19355
	P15494	A8QE91	139	152	321	334	0.819779	2.41602e-07	1.15121
	P15494	E5S942	139	152	256	269	0.811178	2.72448e-07	1.21191
	P15494	E5S942	139	152	252	265	0.812236	2.68452e-07	1.14225
	P15494	E5S942	139	152	13	26	0.877068	1.08525e-07	0.982329
	P15494	E5S942	139	152	14	27	0.878049	1.07049e-07	0.891166
	P15494	E5S942	139	152	267	280	0.881545	1.01946e-07	0.865392
	P15494	E5S942	139	152	255	268	0.896258	8.30050e-08	0.885859
	P15494	E5S942	139	152	253	266	0.910955	6.75986e-08	0.801658
	P15494	E5S942	139	152	254	267	0.942866	4.32851e-08	0.625487
	P15494	E5S942	139	152	290	303	0.944791	4.21367e-08	0.573495
	P15494	E5S942	139	152	289	302	0.951115	3.85737e-08	0.572034
	P15494	E5S942	139	152	292	305	0.959821	3.41562e-08	0.535883
	P15494	E5S942	139	152	268	281	0.971029	2.92061e-08	0.432657
	P15494	E5S942	139	152	291	304	0.978322	2.63771e-08	0.387179
	P15494	E5S942	139	152	269	282	0.985771	2.37702e-08	0.324278
	P15494	F1KTC4	139	152	201	214	0.806626	2.90335e-07	1.16528
	P15494	F1KTC4	139	152	217	230	0.832696	2.01714e-07	1.09922
	P15494	F1KTC4	139	152	206	219	0.854331	1.49099e-07	1.04183
	P15494	F1KTC4	139	152	13	26	0.876531	1.09343e-07	0.975483
	P15494	F1KTC4	139	152	218	231	0.887109	9.43215e-08	0.871279
	P15494	F1KTC4	139	152	19	32	0.889559	9.11486e-08	0.869382
	P15494	F1KTC4	139	152	14	27	0.894426	8.51568e-08	0.806993
	P15494	F1KTC4	139	152	202	215	0.922596	5.74530e-08	0.762118
	P15494	F1KTC4	139	152	239	252	0.934588	4.85912e-08	0.612464
	P15494	F1KTC4	139	152	238	251	0.938418	4.60601e-08	0.630083
	P15494	F1KTC4	139	152	15	28	0.947727	4.04431e-08	0.601943
	P15494	F1KTC4	139	152	205	218	0.952223	3.79813e-08	0.587371
	P15494	F1KTC4	139	152	16	29	0.959103	3.45006e-08	0.576305
	P15494	F1KTC4	139	152	18	31	0.960429	3.38677e-08	0.486736
	P15494	F1KTC4	139	152	17	30	0.963918	3.22565e-08	0.57744
	P15494	F1KTC4	139	152	240	253	0.97243	2.86400e-08	0.431171
	P15494	F1KTC4	139	152	203	216	0.982452	2.48985e-08	0.355947
	P15494	F1KTC4	139	152	204	217	0.994626	2.10045e-08	0.235949
	P15494	G4V7D7	139	152	315	328	0.806608	2.90409e-07	1.19047
	P15494	G4V7D7	139	152	316	329	0.825048	2.24459e-07	1.14241
	P15494	G4V7D8	139	152	315	328	0.811498	2.71234e-07	1.18185
	P15494	G4V7D8	139	152	316	329	0.818831	2.44822e-07	1.16665
	P15494	Q5DCR9	139	152	231	244	0.808696	2.82059e-07	1.17517
	P15494	Q5DCR9	139	152	19	32	0.811324	2.71892e-07	1.09948
	P15494	Q5DCR9	139	152	20	33	0.863656	1.30889e-07	1.20704
	P15494	Q5DCR9	139	152	13	26	0.889032	9.18224e-08	0.910083
	P15494	Q5DCR9	139	152	215	228	0.899557	7.92670e-08	0.875729
	P15494	Q5DCR9	139	152	14	27	0.912147	6.64823e-08	0.73441
	P15494	Q5DCR9	139	152	18	31	0.915229	6.36815e-08	0.78887
	P15494	Q5DCR9	139	152	16	29	0.926269	5.45796e-08	0.740974
	P15494	Q5DCR9	139	152	17	30	0.937303	4.67831e-08	0.684253
	P15494	Q5DCR9	139	152	15	28	0.945106	4.19515e-08	0.653856
	P15494	Q5DCR9	139	152	224	237	0.969024	3.00356e-08	0.446147
	P15494	Q5DCR9	139	152	225	238	0.975284	2.75207e-08	0.388154
	P15494	Q5DCR9	139	152	228	241	0.975661	2.73761e-08	0.414847
	P15494	Q5DCR9	139	152	223	236	0.978695	2.62400e-08	0.371596
	P15494	Q5DCR9	139	152	227	240	0.979098	2.60926e-08	0.397493
	P15494	Q5DCR9	139	152	250	263	0.979427	2.59729e-08	0.35941
	P15494	Q5DCR9	139	152	221	234	0.979548	2.59291e-08	0.357738
	P15494	Q5DCR9	139	152	220	233	0.980922	2.54362e-08	0.349336
	P15494	Q5DCR9	139	152	219	232	0.986401	2.35619e-08	0.294681
	P15494	Q5DCR9	139	152	222	235	0.986594	2.34985e-08	0.287073
	P15494	Q5DCR9	139	152	218	231	0.986846	2.34159e-08	0.288066
	P15494	Q5DCR9	139	152	226	239	0.988105	2.30077e-08	0.265978
	P15494	Q5DCR9	139	152	216	229	0.988365	2.29242e-08	0.291743
	P15494	Q5DCR9	139	152	229	242	0.988536	2.28696e-08	0.284923
	P15494	Q5DCR9	139	152	230	243	0.988932	2.27434e-08	0.293376
	P15494	Q5DCR9	139	152	217	230	0.991146	2.20509e-08	0.266407
	P15494	A8PG94	25	34	230	239	0.80435	2.99717e-07	1.43927
	P15494	A8PG94	25	34	203	212	0.818117	2.47278e-07	1.21234
	P15494	A8PG94	25	34	12	21	0.82137	2.36293e-07	1.24543
	P15494	A8PG94	25	34	210	219	0.826476	2.20023e-07	1.21392
	P15494	A8PG94	25	34	205	214	0.826656	2.19473e-07	1.19773
	P15494	A8PG94	25	34	8	17	0.827743	2.16164e-07	1.24729
	P15494	A8PG94	25	34	9	18	0.829277	2.11581e-07	1.22474
	P15494	A8PG94	25	34	200	209	0.831373	2.05475e-07	1.20705
	P15494	A8PG94	25	34	196	205	0.833249	2.00161e-07	1.3372
	P15494	A8PG94	25	34	202	211	0.835639	1.93588e-07	1.17212
	P15494	A8PG94	25	34	206	215	0.844117	1.71966e-07	1.17224
	P15494	A8PG94	25	34	204	213	0.845375	1.68971e-07	1.13283
	P15494	A8PG94	25	34	6	15	0.853805	1.50200e-07	1.13652
	P15494	A8PG94	25	34	4	13	0.857505	1.42633e-07	1.11762
	P15494	A8PG94	25	34	201	210	0.858027	1.41596e-07	1.13633
	P15494	A8PG94	25	34	209	218	0.859229	1.39239e-07	1.10862
	P15494	A8PG94	25	34	199	208	0.861036	1.35768e-07	1.11627
	P15494	A8PG94	25	34	214	223	0.861716	1.34483e-07	1.11004
	P15494	A8PG94	25	34	213	222	0.86174	1.34439e-07	1.12336
	P15494	A8PG94	25	34	198	207	0.870317	1.19259e-07	1.08077
	P15494	A8PG94	25	34	211	220	0.873057	1.14780e-07	1.04642
	P15494	A8PG94	25	34	207	216	0.873059	1.14777e-07	1.09015
	P15494	A8PG94	25	34	215	224	0.873669	1.13803e-07	1.08006
	P15494	A8PG94	25	34	197	206	0.88626	9.54477e-08	1.01798
	P15494	A8PG94	25	34	208	217	0.895005	8.44708e-08	1.00108
	P15494	A8PG94	25	34	212	221	0.895677	8.36821e-08	0.985224
	P15494	A8PG94	25	34	11	20	0.91302	6.56768e-08	0.905348
	P15494	A8PG94	25	34	7	16	0.929561	5.21263e-08	0.840742
	P15494	A8PG94	25	34	10	19	0.934517	4.86399e-08	0.791231
	P15494	A8Q7R1	25	34	202	211	0.801188	3.13252e-07	1.26186
	P15494	A8Q7R1	25	34	11	20	0.808197	2.84034e-07	1.2946
	P15494	A8Q7R1	25	34	7	16	0.812755	2.66513e-07	1.28785
	P15494	A8Q7R1	25	34	229	238	0.813377	2.64208e-07	1.39737
	P15494	A8Q7R1	25	34	201	210	0.81484	2.58860e-07	1.22589
	P15494	A8Q7R1	25	34	230	239	0.824275	2.26894e-07	1.23263
	P15494	A8Q7R1	25	34	209	218	0.830301	2.08577e-07	1.20103
	P15494	A8Q7R1	25	34	241	250	0.831631	2.04737e-07	1.23219
	P15494	A8Q7R1	25	34	242	251	0.836438	1.91441e-07	1.23384
	P15494	A8Q7R1	25	34	197	206	0.837322	1.89090e-07	1.23138
	P15494	A8Q7R1	25	34	204	213	0.837719	1.88045e-07	1.18013
	P15494	A8Q7R1	25	34	6	15	0.840569	1.80705e-07	1.21084
	P15494	A8Q7R1	25	34	4	13	0.840627	1.80557e-07	1.17561
	P15494	A8Q7R1	25	34	203	212	0.841169	1.79197e-07	1.15842
	P15494	A8Q7R1	25	34	200	209	0.845038	1.69767e-07	1.15525
	P15494	A8Q7R1	25	34	12	21	0.846221	1.66987e-07	1.15742
	P15494	A8Q7R1	25	34	205	214	0.850034	1.58324e-07	1.17046
	P15494	A8Q7R1	25	34	239	248	0.851607	1.54882e-07	1.132
	P15494	A8Q7R1	25	34	237	246	0.853123	1.51638e-07	1.1143
	P15494	A8Q7R1	25	34	212	221	0.853466	1.50912e-07	1.15128
	P15494	A8Q7R1	25	34	213	222	0.853541	1.50753e-07	1.12731
	P15494	A8Q7R1	25	34	10	19	0.856618	1.44411e-07	1.14044
	P15494	A8Q7R1	25	34	2	11	0.860557	1.36679e-07	1.11677
	P15494	A8Q7R1	25	34	236	245	0.861206	1.35445e-07	1.07804
	P15494	A8Q7R1	25	34	195	204	0.862047	1.33865e-07	1.16074
	P15494	A8Q7R1	25	34	198	207	0.863766	1.30688e-07	1.13517
	P15494	A8Q7R1	25	34	214	223	0.86512	1.28239e-07	1.09322
	P15494	A8Q7R1	25	34	13	22	0.866062	1.26562e-07	1.07789
	P15494	A8Q7R1	25	34	199	208	0.867378	1.24256e-07	1.07143
	P15494	A8Q7R1	25	34	208	217	0.867785	1.23552e-07	1.06871
	P15494	A8Q7R1	25	34	206	215	0.873673	1.13796e-07	1.08247
	P15494	A8Q7R1	25	34	8	17	0.880178	1.03911e-07	1.03238
	P15494	A8Q7R1	25	34	210	219	0.881893	1.01452e-07	1.03134
	P15494	A8Q7R1	25	34	233	242	0.889756	9.08981e-08	0.969334
	P15494	A8Q7R1	25	34	207	216	0.894912	8.45815e-08	0.988175
	P15494	A8Q7R1	25	34	211	220	0.898613	8.03196e-08	0.99024
	P15494	A8Q7R1	25	34	240	249	0.907717	7.07266e-08	0.907116
	P15494	A8Q7R1	25	34	244	253	0.908796	6.96691e-08	1.00446
	P15494	A8Q7R1	25	34	196	205	0.909837	6.86628e-08	0.944476
	P15494	A8Q7R1	25	34	14	23	0.910365	6.81583e-08	1.186
	P15494	A8Q7R1	25	34	9	18	0.919775	5.97625e-08	0.853155
	P15494	A8Q7R1	25	34	5	14	0.93062	5.13612e-08	0.814432
	P15494	A8Q7R1	25	34	243	252	0.955035	3.65183e-08	0.743961
	P15494	A8QE91	25	34	322	331	0.806582	2.90512e-07	1.35532
	P15494	A8QE91	25	34	327	336	0.815644	2.55968e-07	1.4157
	P15494	A8QE91	25	34	330	339	0.816139	2.54205e-07	1.38549
	P15494	A8QE91	25	34	323	332	0.856049	1.45563e-07	1.20221
	P15494	A8QE91	25	34	228	237	0.860447	1.36889e-07	1.0777
	P15494	A8QE91	25	34	230	239	0.872177	1.16200e-07	1.21081
	P15494	A8QE91	25	34	320	329	0.884383	9.79835e-08	1.07646
	P15494	A8QE91	25	34	229	238	0.891276	8.89877e-08	0.965972
	P15494	A8QE91	25	34	331	340	0.904535	7.39421e-08	1.09053
	P15494	A8QE91	25	34	238	247	0.914511	6.43231e-08	0.86779
	P15494	A8QE91	25	34	321	330	0.922902	5.72079e-08	0.988932
	P15494	A8QE91	25	34	326	335	0.932866	4.97743e-08	0.988046
	P15494	A8QE91	25	34	325	334	0.962917	3.27107e-08	0.66215
	P15494	A8QE91	25	34	333	342	0.9638	3.23096e-08	0.735341
	P15494	A8QE91	25	34	332	341	0.96575	3.14412e-08	0.828066
	P15494	A8QE91	25	34	324	333	0.967007	3.08941e-08	0.676474
	P15494	C4QT89	25	34	64	73	0.805872	2.93412e-07	1.32028
	P15494	C4QT89	25	34	73	82	0.82145	2.36029e-07	1.1793
	P15494	C4QT89	25	34	63	72	0.929258	5.23479e-08	0.823758
	P15494	E5S942	25	34	288	297	0.803207	3.04538e-07	1.42022
	P15494	E5S942	25	34	265	274	0.80587	2.93420e-07	1.38922
	P15494	E5S942	25	34	291	300	0.807885	2.85275e-07	1.24939
	P15494	E5S942	25	34	261	270	0.81131	2.71946e-07	1.41562
	P15494	E5S942	25	34	289	298	0.816047	2.54534e-07	1.23733
	P15494	E5S942	25	34	15	24	0.824061	2.27575e-07	1.2086
	P15494	E5S942	25	34	272	281	0.842774	1.75224e-07	1.16746
	P15494	E5S942	25	34	271	280	0.850294	1.57750e-07	1.16733
	P15494	E5S942	25	34	255	264	0.865518	1.27528e-07	1.10883
	P15494	E5S942	25	34	295	304	0.86753	1.23993e-07	1.07346
	P15494	E5S942	25	34	292	301	0.868018	1.23151e-07	1.0484
	P15494	E5S942	25	34	13	22	0.868247	1.22757e-07	1.07661
	P15494	E5S942	25	34	296	305	0.874081	1.13150e-07	1.04157
	P15494	E5S942	25	34	273	282	0.882179	1.01048e-07	1.03456
	P15494	E5S942	25	34	260	269	0.883247	9.95504e-08	1.15023
	P15494	E5S942	25	34	253	262	0.885401	9.65992e-08	1.12256
	P15494	E5S942	25	34	256	265	0.885414	9.65817e-08	1.04908
	P15494	E5S942	25	34	269	278	0.886244	9.54693e-08	1.00193
	P15494	E5S942	25	34	266	275	0.889335	9.14338e-08	1.09604
	P15494	E5S942	25	34	257	266	0.892853	8.70490e-08	1.00639
	P15494	E5S942	25	34	254	263	0.894747	8.47767e-08	1.00443
	P15494	E5S942	25	34	17	26	0.900546	7.81796e-08	1.04313
	P15494	E5S942	25	34	270	279	0.901593	7.70443e-08	0.98327
	P15494	E5S942	25	34	268	277	0.912647	6.60199e-08	0.956544
	P15494	E5S942	25	34	259	268	0.938459	4.60333e-08	0.832746
	P15494	E5S942	25	34	258	267	0.941391	4.41860e-08	0.793254
	P15494	E5S942	25	34	16	25	0.941711	4.39891e-08	0.772896
	P15494	E5S942	25	34	267	276	0.943376	4.29778e-08	0.871715
	P15494	E5S942	25	34	226	235	0.948932	3.97682e-08	0.89589
	P15494	E5S942	25	34	18	27	0.955593	3.62346e-08	0.7865
	P15494	F1KTC4	25	34	242	251	0.801837	3.10424e-07	1.28093
	P15494	F1KTC4	25	34	238	247	0.807156	2.88194e-07	1.26766
	P15494	F1KTC4	25	34	240	249	0.807373	2.87322e-07	1.24888
	P15494	F1KTC4	25	34	15	24	0.822177	2.33644e-07	1.21128
	P15494	F1KTC4	25	34	207	216	0.840861	1.79970e-07	1.15655
	P15494	F1KTC4	25	34	221	230	0.849927	1.58560e-07	1.15118
	P15494	F1KTC4	25	34	211	220	0.851734	1.54608e-07	1.2591
	P15494	F1KTC4	25	34	208	217	0.851737	1.54602e-07	1.13416
	P15494	F1KTC4	25	34	18	27	0.858317	1.41025e-07	1.15861
	P15494	F1KTC4	25	34	220	229	0.858805	1.40065e-07	1.14009
	P15494	F1KTC4	25	34	17	26	0.859298	1.39104e-07	1.16054
	P15494	F1KTC4	25	34	206	215	0.864585	1.29201e-07	1.08535
	P15494	F1KTC4	25	34	204	213	0.867879	1.23389e-07	1.09
	P15494	F1KTC4	25	34	217	226	0.870336	1.19227e-07	1.12072
	P15494	F1KTC4	25	34	13	22	0.871392	1.17481e-07	1.06641
	P15494	F1KTC4	25	34	202	211	0.877593	1.07733e-07	1.165
	P15494	F1KTC4	25	34	205	214	0.879619	1.04726e-07	1.05444
	P15494	F1KTC4	25	34	244	253	0.879864	1.04368e-07	1.02625
	P15494	F1KTC4	25	34	241	250	0.887243	9.41451e-08	0.981808
	P15494	F1KTC4	25	34	19	28	0.888478	9.25358e-08	1.02357
	P15494	F1KTC4	25	34	222	231	0.889838	9.07944e-08	1.00827
	P15494	F1KTC4	25	34	203	212	0.891435	8.87907e-08	1.0183
	P15494	F1KTC4	25	34	21	30	0.900951	7.77382e-08	0.99188
	P15494	F1KTC4	25	34	24	33	0.906326	7.21147e-08	1.01203
	P15494	F1KTC4	25	34	20	29	0.921724	5.81574e-08	0.86508
	P15494	F1KTC4	25	34	22	31	0.922696	5.73729e-08	0.952854
	P15494	F1KTC4	25	34	219	228	0.925546	5.51335e-08	0.907606
	P15494	F1KTC4	25	34	218	227	0.928706	5.27528e-08	0.87636
	P15494	F1KTC4	25	34	16	25	0.93599	4.76488e-08	0.785889
	P15494	F1KTC4	25	34	209	218	0.938226	4.61835e-08	0.838155
	P15494	F1KTC4	25	34	175	184	0.945494	4.17245e-08	0.942659
	P15494	F1KTC4	25	34	210	219	0.947556	4.05402e-08	0.791294
	P15494	F1KTC4	25	34	23	32	0.958435	3.48244e-08	0.735116
	P15494	G4V7D7	25	34	317	326	0.818838	2.44801e-07	1.33498
	P15494	G4V7D7	25	34	325	334	0.818971	2.44344e-07	1.37956
	P15494	G4V7D7	25	34	322	331	0.819336	2.43104e-07	1.40369
	P15494	G4V7D7	25	34	318	327	0.850498	1.57301e-07	1.23317
	P15494	G4V7D7	25	34	223	232	0.855783	1.46107e-07	1.09313
	P15494	G4V7D7	25	34	225	234	0.860385	1.37009e-07	1.24324
	P15494	G4V7D7	25	34	315	324	0.884302	9.80937e-08	1.08415
	P15494	G4V7D7	25	34	224	233	0.886496	9.51331e-08	0.977871
	P15494	G4V7D7	25	34	326	335	0.902826	7.57283e-08	1.10304
	P15494	G4V7D7	25	34	233	242	0.912372	6.62743e-08	0.877547
	P15494	G4V7D7	25	34	316	325	0.92377	5.65189e-08	0.988052
	P15494	G4V7D7	25	34	321	330	0.930417	5.15065e-08	1.00433
	P15494	G4V7D7	25	34	327	336	0.963924	3.22537e-08	0.84065
	P15494	G4V7D7	25	34	320	329	0.964278	3.20945e-08	0.642115
	P15494	G4V7D7	25	34	328	337	0.964595	3.19529e-08	0.719094
	P15494	G4V7D7	25	34	319	328	0.966236	3.12287e-08	0.690621
	P15494	G4V7D8	25	34	317	326	0.811506	2.71202e-07	1.36085
	P15494	G4V7D8	25	34	322	331	0.814907	2.58618e-07	1.42024
	P15494	G4V7D8	25	34	325	334	0.821704	2.35193e-07	1.37193
	P15494	G4V7D8	25	34	318	327	0.851682	1.54720e-07	1.23602
	P15494	G4V7D8	25	34	223	232	0.857954	1.41741e-07	1.08973
	P15494	G4V7D8	25	34	225	234	0.866889	1.25109e-07	1.21767
	P15494	G4V7D8	25	34	224	233	0.890658	8.97603e-08	0.963773
	P15494	G4V7D8	25	34	315	324	0.893259	8.65566e-08	1.04167
	P15494	G4V7D8	25	34	326	335	0.904724	7.37465e-08	1.09547
	P15494	G4V7D8	25	34	233	242	0.917058	6.20744e-08	0.857349
	P15494	G4V7D8	25	34	316	325	0.922187	5.77822e-08	0.992722
	P15494	G4V7D8	25	34	321	330	0.929812	5.19441e-08	1.00773
	P15494	G4V7D8	25	34	328	337	0.963311	3.25312e-08	0.730826
	P15494	G4V7D8	25	34	320	329	0.963425	3.24794e-08	0.649803
	P15494	G4V7D8	25	34	327	336	0.964971	3.17853e-08	0.83373
	P15494	G4V7D8	25	34	319	328	0.967247	3.07907e-08	0.6827
	P15494	Q5DCR9	25	34	251	260	0.804462	2.99247e-07	1.24612
	P15494	Q5DCR9	25	34	221	230	0.808642	2.82274e-07	1.24761
	P15494	Q5DCR9	25	34	220	229	0.810293	2.75838e-07	1.23375
	P15494	Q5DCR9	25	34	21	30	0.816582	2.52638e-07	1.26302
	P15494	Q5DCR9	25	34	219	228	0.821848	2.34720e-07	1.21111
	P15494	Q5DCR9	25	34	252	261	0.823523	2.29291e-07	1.21121
	P15494	Q5DCR9	25	34	254	263	0.82781	2.15961e-07	1.18317
	P15494	Q5DCR9	25	34	225	234	0.82785	2.15841e-07	1.21085
	P15494	Q5DCR9	25	34	18	27	0.828765	2.13102e-07	1.22268
	P15494	Q5DCR9	25	34	223	232	0.828866	2.12799e-07	1.18587
	P15494	Q5DCR9	25	34	224	233	0.829139	2.11990e-07	1.18337
	P15494	Q5DCR9	25	34	17	26	0.829538	2.10813e-07	1.24834
	P15494	Q5DCR9	25	34	253	262	0.830658	2.07540e-07	1.17984
	P15494	Q5DCR9	25	34	217	226	0.833386	1.99779e-07	1.1965
	P15494	Q5DCR9	25	34	215	224	0.840396	1.81142e-07	1.29639
	P15494	Q5DCR9	25	34	229	238	0.844866	1.70177e-07	1.16419
	P15494	Q5DCR9	25	34	218	227	0.851981	1.54076e-07	1.14283
	P15494	Q5DCR9	25	34	15	24	0.853196	1.51483e-07	1.1437
	P15494	Q5DCR9	25	34	13	22	0.858255	1.41146e-07	1.1087
	P15494	Q5DCR9	25	34	232	241	0.864779	1.28852e-07	1.12136
	P15494	Q5DCR9	25	34	233	242	0.86539	1.27755e-07	1.10027
	P15494	Q5DCR9	25	34	228	237	0.86671	1.25423e-07	1.10157
	P15494	Q5DCR9	25	34	234	243	0.873487	1.14092e-07	1.07396
	P15494	Q5DCR9	25	34	230	239	0.875833	1.10414e-07	1.04058
	P15494	Q5DCR9	25	34	216	225	0.877856	1.07338e-07	1.04955
	P15494	Q5DCR9	25	34	226	235	0.879143	1.05425e-07	1.04236
	P15494	Q5DCR9	25	34	231	240	0.899974	7.88061e-08	0.973872
	P15494	Q5DCR9	25	34	227	236	0.900221	7.85351e-08	0.966708
	P15494	Q5DCR9	25	34	20	29	0.908478	6.99796e-08	0.915995
	P15494	Q5DCR9	25	34	16	25	0.928481	5.29187e-08	0.851552
	P15494	Q5DCR9	25	34	19	28	0.934098	4.89255e-08	0.791131
	P15494	A8PG94	49	58	87	96	0.82508	2.24359e-07	1.41743
	P15494	A8PG94	49	58	102	111	0.867217	1.24536e-07	1.27767
	P15494	A8Q7R1	49	58	100	109	0.841827	1.77556e-07	1.20096
	P15494	C4QT89	49	58	97	106	0.890527	8.99237e-08	1.51655
	P15494	E5S942	49	58	231	240	0.815188	2.57605e-07	4.29287
	P15494	E5S942	49	58	156	165	0.815344	2.57046e-07	1.54988
	P15494	F1KTC4	49	58	180	189	0.805356	2.95533e-07	4.317
	P15494	F1KTC4	49	58	105	114	0.815299	2.57207e-07	1.556
	P15494	G4V7D8	49	58	285	294	0.804443	2.99328e-07	1.21069
	P15494	Q5DCR9	49	58	104	113	0.836208	1.92055e-07	1.39124
	P15494	Q5DCR9	49	58	119	128	0.862666	1.32710e-07	1.22155
	P43179	A8PG94	136	156	205	225	0.916143	6.28732e-08	0.907802
	P43179	A8Q7R1	136	156	204	224	0.919016	6.03997e-08	0.888846
	P43179	Q5DCR9	136	156	224	244	0.914258	6.45503e-08	0.91295

## Sheet: Sheet3
Expansin
	Allergen (Uniprot accession code)	Parasite protein (Uniprot accession code)	Allergen_start_residue	Allergen_end_residue	Parasite_protein_start_residue	Parasite_protein_end_residue	BC score	p-value	RMSD
	O04701	A8NVE8	101	110	673	682	0.803681	3.02528e-07	2.20522
	O04701	A8PZX3	101	110	456	465	0.846964	1.65262e-07	1.98952
	O04701	A8Q7G0	101	110	316	325	0.828644	2.13462e-07	3.27553
	O04701	A8Q7G0	101	110	95	104	0.895866	8.34618e-08	2.17458
	O04701	E5T7N2	101	110	50	59	0.873282	1.14420e-07	1.95691
	O04701	G4V6J3	101	110	754	763	0.803423	3.03623e-07	2.64132
	O04701	G4V6K2	101	110	253	262	0.953752	3.71784e-08	1.89077
	O04701	G4VRS4	101	110	405	414	0.902874	7.56775e-08	1.98704
	O04701	Q5DHP4	101	110	61	70	0.811693	2.70496e-07	3.13157
	O04701	Q965E2	101	110	130	139	0.851618	1.54859e-07	1.47278
	O04701	A8Q7G0	158	167	243	252	0.802668	3.06843e-07	0.953065
	O04701	A8P222	159	167	1676	1684	0.819717	2.41811e-07	1.15305
	O04701	A8Q7G0	159	167	785	793	0.825773	2.22195e-07	3.1352
	O04701	A8P222	161	170	1646	1655	0.867826	1.23482e-07	0.900322
	O04701	A8Q0N7	161	170	491	500	0.864131	1.30023e-07	0.893269
	O04701	A8QGM5	161	170	554	563	0.807367	2.87344e-07	0.922973
	O04701	E5T7N2	161	170	81	90	0.821289	2.36561e-07	1.39969
	O04701	A8NVE8	171	180	627	636	0.836452	1.91402e-07	1.00177
	O04701	A8PZX3	171	180	439	448	0.822047	2.34068e-07	3.60443
	O04701	A8Q0N7	171	180	463	472	0.838858	1.85076e-07	0.775102
	O04701	A8Q7G0	171	180	272	281	0.831023	2.06483e-07	1.30023
	O04701	A8Q7G0	171	180	228	237	0.873467	1.14124e-07	1.22861
	O04701	G4V6J3	171	180	713	722	0.825614	2.22689e-07	1.29916
	O04701	G4V6J3	171	180	653	662	0.848738	1.61217e-07	0.926827
	O04701	A8NU08	172	181	327	336	0.848268	1.62279e-07	2.57761
	O04701	A8P222	172	181	1618	1627	0.872977	1.14908e-07	0.792506
	O04701	A8PZX3	172	181	440	449	0.829952	2.09596e-07	2.38314
	O04701	A8Q7G0	172	181	764	773	0.865543	1.27483e-07	0.954564
	O04701	A8Q7G0	172	181	229	238	0.891546	8.86530e-08	0.70936
	O04701	E5T7N2	172	181	130	139	0.810449	2.75239e-07	1.18234
	O04701	G4V6J3	172	181	766	775	0.814641	2.59583e-07	1.55599
	O04701	G4V6J3	172	181	714	723	0.820564	2.38969e-07	0.939468
	O04701	G4VRS4	172	181	431	440	0.900015	7.87618e-08	0.618732
	O04701	Q5DHP4	172	181	103	112	0.825386	2.23399e-07	0.73701
	O04701	A8NVE8	191	200	716	725	0.817047	2.51001e-07	3.99529
	O04701	A8NVE8	191	200	834	843	0.958768	3.46624e-08	0.623835
	O04701	A8P222	191	200	1639	1648	0.876428	1.09499e-07	2.64133
	O04701	A8Q0N7	191	200	474	483	0.877869	1.07318e-07	2.75091
	O04701	A8Q0N7	191	200	510	519	0.887837	9.33677e-08	1.14883
	O04701	A8Q7G0	191	200	206	215	0.800942	3.14329e-07	6.1623
	O04701	A8Q7G0	191	200	788	797	0.846601	1.66101e-07	1.05778
	O04701	A8Q7G0	191	200	675	684	0.857275	1.43092e-07	2.44489
	O04701	A8Q7G0	191	200	846	855	0.86768	1.23734e-07	2.83525
	O04701	A8Q7G0	191	200	221	230	0.892488	8.74943e-08	1.15829
	O04701	A8Q7G0	191	200	611	620	0.927027	5.40050e-08	2.3615
	O04701	A8Q7G0	191	200	196	205	0.942151	4.37198e-08	4.85877
	O04701	A8Q7G0	191	200	686	695	0.948271	4.01372e-08	0.762216
	O04701	A8QFI4	191	200	1826	1835	0.805912	2.93246e-07	1.83686
	O04701	E5T7N2	191	200	49	58	0.801521	3.11797e-07	6.20219
	O04701	G4V6J3	191	200	856	865	0.967571	3.06515e-08	0.57359
	O04701	A8Q7G0	226	235	751	760	0.818753	2.45089e-07	2.90069
	O04701	E5T7N2	226	235	97	106	0.876628	1.09195e-07	2.1645
	O04701	G4VRS4	226	235	445	454	0.843596	1.73223e-07	3.19967
	O04701	Q5DHP4	226	235	59	68	0.803552	3.03073e-07	1.91433
	O04701	A8NU08	231	240	359	368	0.944553	4.22768e-08	0.957344
	O04701	A8NVE8	231	240	700	709	0.87432	1.12772e-07	2.1195
	O04701	A8P222	231	240	1652	1661	0.892291	8.77352e-08	0.869297
	O04701	A8PZX3	231	240	438	447	0.891808	8.83296e-08	1.92012
	O04701	A8Q0N7	231	240	497	506	0.919404	6.00729e-08	0.8539
	O04701	A8QFI4	231	240	1837	1846	0.884845	9.73532e-08	1.10365
	O04701	A8QGM5	231	240	560	569	0.868352	1.22577e-07	0.981072
	O04701	G4V6J3	231	240	724	733	0.883762	9.88364e-08	2.11817
	O04701	Q965E2	231	240	116	125	0.802554	3.07328e-07	3.04551
	O04701	Q965E2	231	240	20	29	0.865489	1.27580e-07	2.80761
	O04701	A8NU08	70	79	367	376	0.833322	1.99959e-07	1.51268
	O04701	A8NU08	70	79	362	371	0.9296	5.20981e-08	0.830621
	O04701	A8P222	70	79	1655	1664	0.827819	2.15934e-07	0.676197
	O04701	A8Q0N7	70	79	500	509	0.844205	1.71755e-07	0.751658
	O04701	A8QFI4	70	79	1840	1849	0.833642	1.99066e-07	0.909941
	O04701	A8QGM5	70	79	568	577	0.822121	2.33827e-07	1.17506
	O04701	A8QGM5	70	79	563	572	0.891545	8.86541e-08	0.72946
	O04701	E5T7N2	70	79	118	127	0.832438	2.02442e-07	1.39061
	O04701	E5T7N2	70	79	92	101	0.836727	1.90669e-07	3.19387
	O04701	E5T7N2	70	79	113	122	0.851517	1.55078e-07	0.925993
	O04701	Q5DA33	70	79	65	74	0.881513	1.01991e-07	0.697432
	O04701	Q965E2	70	79	133	142	0.811738	2.70326e-07	1.55605
	O04701	A8NU08	71	80	368	377	0.834734	1.96053e-07	2.70448
	O04701	A8NU08	71	80	363	372	0.926845	5.41424e-08	0.809507
	O04701	A8P222	71	80	1661	1670	0.80104	3.13899e-07	2.79863
	O04701	A8P222	71	80	1656	1665	0.905908	7.25371e-08	0.915206
	O04701	A8Q0N7	71	80	501	510	0.810474	2.75141e-07	0.897488
	O04701	A8Q7G0	71	80	819	828	0.885734	9.61515e-08	0.567634
	O04701	A8QGM5	71	80	564	573	0.900504	7.82246e-08	0.866005
	O04701	E5T7N2	71	80	119	128	0.805583	2.94596e-07	2.45407
	O04701	E5T7N2	71	80	93	102	0.81705	2.50991e-07	2.85903
	O04701	E5T7N2	71	80	114	123	0.889359	9.14034e-08	0.742651
	O04701	G4V6K2	71	80	318	327	0.861929	1.34085e-07	0.84525
	O04701	G4VRS4	71	80	469	478	0.928711	5.27495e-08	0.931177
	O04701	Q5DA33	71	80	66	75	0.902379	7.62027e-08	0.786551
	O04701	Q965E2	71	80	68	77	0.809257	2.79860e-07	2.57131
	O04701	Q965E2	71	80	10	19	0.821563	2.35655e-07	2.61686
	O04701	Q965E2	71	80	25	34	0.929548	5.21358e-08	0.592993
	P14947	A8NVE8	73	96	704	727	0.829202	2.11805e-07	3.91348
	P14947	A8Q7G0	73	96	847	870	0.806513	2.90793e-07	5.23628
	P14947	A8QGM5	73	96	520	543	0.816273	2.53731e-07	6.39109
	P14947	G4V6J3	73	96	729	752	0.80013	3.17915e-07	4.06047
	P14947	G4V6J3	73	96	710	733	0.809047	2.80681e-07	4.1607
	P14947	G4V6J3	73	96	730	753	0.80969	2.78172e-07	4.92185
	P14947	G4V6K2	73	96	291	314	0.833052	2.00712e-07	4.23859
	P14947	Q5DHP4	73	96	51	74	0.800163	3.17771e-07	3.70951
	P14947	Q5DHP4	73	96	50	73	0.880497	1.03449e-07	4.52311
	P43213	A8QFI4	110	120	1851	1861	0.837504	1.88611e-07	3.88489
	P43213	E5T7N2	110	120	124	134	0.840036	1.82056e-07	4.01234
	P43213	Q5DA33	110	120	76	86	0.810474	2.75143e-07	3.89857
	P43213	A8Q7G0	114	134	315	335	0.82164	2.35403e-07	12.482
	P43213	G4V6J3	114	134	691	711	0.823169	2.30428e-07	7.4427
	P43213	A8Q7G0	116	132	99	115	0.800332	3.17018e-07	3.47947
	P43213	A8Q7G0	116	132	317	333	0.804468	2.99221e-07	10.1567
	P43213	A8Q7G0	116	132	833	849	0.821603	2.35525e-07	3.58107
	P43213	A8Q7G0	116	132	130	146	0.858952	1.39778e-07	2.99016
	P43213	A8QGM5	116	132	544	560	0.803709	3.02413e-07	2.74996
	P43213	A8QGM5	116	132	554	570	0.813386	2.64173e-07	3.89262
	P43213	E5T7N2	116	132	67	83	0.859884	1.37970e-07	3.06082
	P43213	G4V6K2	116	132	309	325	0.813401	2.64117e-07	2.81938
	P43213	G4VRS4	116	132	423	439	0.842908	1.74895e-07	2.61778
	P43213	Q5DA33	116	132	57	73	0.82221	2.33537e-07	2.86381
	P43213	Q5DA33	116	132	19	35	0.827016	2.18371e-07	2.64354
	P43213	Q965E2	116	132	44	60	0.818797	2.44941e-07	6.2157
	P43213	A8NVE8	118	128	819	829	0.828355	2.14325e-07	2.2836
	P43213	A8Q0N7	118	128	484	494	0.967306	3.07654e-08	1.34397
	P43213	A8Q7G0	118	128	174	184	0.852589	1.52772e-07	1.75688
	P43213	A8QFI4	118	128	1824	1834	0.804321	2.99835e-07	1.97074
	P43213	E5T7N2	118	128	69	79	0.872733	1.15301e-07	2.5875
	P43213	Q5DHP4	118	128	96	106	0.822431	2.32815e-07	2.30398
	P43213	Q965E2	118	128	109	119	0.808882	2.81329e-07	3.66719
	P43213	G4V6J3	228	262	699	733	0.810831	2.73770e-07	4.13092
	P43213	A8Q7G0	230	245	782	797	0.805585	2.94589e-07	1.93727
	P43213	A8NVE8	235	247	715	727	0.800144	3.17855e-07	4.23067
	P43213	A8NVE8	235	247	833	845	0.863441	1.31282e-07	1.1626
	P43213	A8Q7G0	235	247	220	232	0.805746	2.93928e-07	2.05125
	P43213	G4V6J3	235	247	855	867	0.840467	1.80964e-07	1.27723
	P43213	A8NVE8	241	262	706	727	0.878136	1.06918e-07	3.29482
	P43213	A8PZX3	241	262	444	465	0.803376	3.03821e-07	5.28452
	P43213	A8PZX3	241	262	443	464	0.80778	2.85692e-07	3.82149
	P43213	G4V6J3	241	262	731	752	0.800638	3.15669e-07	3.87442
	P43213	G4V6J3	241	262	712	733	0.811231	2.72247e-07	4.14389
	P43213	G4V6K2	241	262	293	314	0.815683	2.55832e-07	4.234
	P43213	Q5DHP4	241	262	112	133	0.801476	3.11992e-07	4.36517
	P43213	Q5DHP4	241	262	113	134	0.808283	2.83693e-07	5.05312
	P43213	Q5DHP4	241	262	51	72	0.83655	1.91142e-07	5.13033
	P43213	Q5DHP4	241	262	53	74	0.845163	1.69472e-07	2.96988
	P43213	Q5DHP4	241	262	52	73	0.920083	5.95065e-08	3.69946
	P43213	A8NU08	243	262	340	359	0.838465	1.86096e-07	2.98109
	P43213	A8NVE8	243	262	708	727	0.880665	1.03208e-07	3.19948
	P43213	A8P222	243	262	1633	1652	0.850103	1.58172e-07	2.91739
	P43213	A8Q7G0	243	262	342	361	0.815077	2.58007e-07	5.33604
	P43213	A8QFI4	243	262	1818	1837	0.853332	1.51194e-07	3.32347
	P43213	Q5DA33	243	262	43	62	0.826328	2.20480e-07	3.53095
	P43213	Q5DHP4	243	262	55	74	0.826285	2.20611e-07	2.83681
	P43213	Q5DHP4	243	262	53	72	0.834074	1.97868e-07	5.11554
	P43213	Q5DHP4	243	262	54	73	0.907787	7.06579e-08	3.42575
	P43213	E5T7N2	95	113	82	100	0.811669	2.70588e-07	2.99818
	P43213	Q965E2	95	113	27	45	0.99579	2.06658e-08	0.362591
	P43216	A8P222	183	203	1606	1626	0.803863	3.01762e-07	2.85145
	P43216	A8P222	183	203	1605	1625	0.918215	6.10798e-08	1.53499
	P43216	A8Q0N7	183	203	451	471	0.807281	2.87690e-07	2.64956
	P43216	A8Q0N7	183	203	452	472	0.839484	1.83464e-07	2.37259
	P43216	A8Q7G0	183	203	310	330	0.802826	3.06166e-07	12.0437
	P43216	A8Q7G0	183	203	125	145	0.83198	2.03740e-07	3.87547
	P43216	A8Q7G0	183	203	246	266	0.872401	1.15838e-07	3.33292
	P43216	A8QFI4	183	203	1792	1812	0.813623	2.63299e-07	3.56833
	P43216	A8QGM5	183	203	511	531	0.850438	1.57434e-07	2.50622
	P43216	E5T7N2	183	203	62	82	0.823832	2.28304e-07	2.03446
	P43216	G4VRS4	183	203	419	439	0.862071	1.33819e-07	2.19849
	P43216	Q965E2	183	203	59	79	0.813226	2.64764e-07	4.9701
	P43216	Q965E2	183	203	103	123	0.834311	1.97213e-07	6.49445
	P43216	A8NU08	28	52	312	336	0.817659	2.48865e-07	11.1077
	P43216	A8NVE8	28	52	707	731	0.802501	3.07559e-07	11.3341
	P43216	A8NVE8	28	52	708	732	0.817338	2.49983e-07	10.5228
	P43216	A8Q7G0	28	52	247	271	0.819874	2.41284e-07	11.4042
	P43216	A8Q7G0	28	52	716	740	0.847109	1.64928e-07	10.0308
	P43216	A8QFI4	28	52	1793	1817	0.803244	3.04382e-07	8.63881
	P43216	A8QFI4	28	52	1792	1816	0.819042	2.44102e-07	9.73249
	P43216	G4V6K2	28	52	264	288	0.809268	2.79817e-07	11.1538
	P43216	Q5DHP4	28	52	20	44	0.800133	3.17902e-07	11.5919
	P43216	Q965E2	28	52	73	97	0.805684	2.94182e-07	6.52513
	P43216	Q965E2	28	52	60	84	0.816039	2.54563e-07	6.74419
	P43216	Q965E2	46	72	49	75	0.807046	2.88636e-07	6.83713
	Q947S4	A8NU08	190	199	327	336	0.845102	1.69618e-07	2.56528
	Q947S4	A8P222	190	199	1618	1627	0.883993	9.85191e-08	0.760566
	Q947S4	A8PZX3	190	199	440	449	0.823977	2.27840e-07	2.36995
	Q947S4	A8Q0N7	190	199	464	473	0.802508	3.07530e-07	0.773466
	Q947S4	A8Q7G0	190	199	764	773	0.858923	1.39836e-07	0.944773
	Q947S4	A8Q7G0	190	199	229	238	0.886747	9.48003e-08	0.697566
	Q947S4	E5T7N2	190	199	130	139	0.818078	2.47414e-07	1.1671
	Q947S4	G4V6J3	190	199	766	775	0.817135	2.50693e-07	1.5552
	Q947S4	G4V6J3	190	199	714	723	0.836707	1.90723e-07	0.917267
	Q947S4	G4VRS4	190	199	431	440	0.910484	6.80453e-08	0.590549
	Q947S4	Q5DHP4	190	199	103	112	0.848057	1.62758e-07	0.701302
	Q9FVM0	A8NU08	224	240	367	383	0.804404	2.99488e-07	3.52323
	Q9FVM0	A8NVE8	224	240	711	727	0.874632	1.12283e-07	3.25823
	Q9FVM0	A8P222	224	240	1636	1652	0.821934	2.34437e-07	2.98931
	Q9FVM0	A8Q0N7	224	240	481	497	0.87384	1.13531e-07	2.34944
	Q9FVM0	A8Q7G0	224	240	832	848	0.811949	2.69531e-07	3.20851
	Q9FVM0	A8Q7G0	224	240	98	114	0.81657	2.52682e-07	3.09164
	Q9FVM0	A8Q7G0	224	240	305	321	0.818334	2.46528e-07	3.88637
	Q9FVM0	A8QFI4	224	240	1845	1861	0.817336	2.49989e-07	3.64515
	Q9FVM0	A8QFI4	224	240	1821	1837	0.880441	1.03531e-07	3.32947
	Q9FVM0	A8QGM5	224	240	543	559	0.811997	2.69349e-07	3.36395
	Q9FVM0	G4V6K2	224	240	281	297	0.816991	2.51197e-07	3.24395
	Q9FVM0	Q5DA33	224	240	46	62	0.828744	2.13164e-07	3.32933
	Q9FVM0	Q5DHP4	224	240	57	73	0.823867	2.28193e-07	2.87338
